# Supplementary material for: Gene pool preservation across time and space In Mongolian-speaking Oirats
Source: Eur J Hum Genet. 2024 Apr 11;32(9):1150–8. doi: 10.1038/s41431-024-01588-w (PMC11369229; doi:10.1038/s41431-024-01588-w)
Supplement: Supplementary file 12 — TableS1. [file 41431_2024_1588_MOESM12_ESM.xlsx]

## Sheet: TableS1
Table.S.1.New samples and comparative dataset used in genome-wide analyses.
Individual ID	Abbreviation	Full population name	Country of origin / collected in	Region	Reference	Illumina array	FS cluster affiliation	Prunning	Cluster name used in Globetrotter and in the analysis of segments identical by descent (IBD)	f4 statistics
mari7	Mari	Mari	Russia	Europe	Raghavan et al 2013	610k	Mari (2)	2	Mari	0
mari9	Mari	Mari	Russia	Europe	Raghavan et al 2013	610k	Mari (2)	0	Mari	0
mari8	Mari	Mari	Russia	Europe	Raghavan et al 2013	610k	Mari (14)	0	Mari	0
mari1	Mari	Mari	Russia	Europe	Raghavan et al 2013	610k	Mari (14)	0	Mari	0
mari10	Mari	Mari	Russia	Europe	Raghavan et al 2013	610k	Mari (14)	0	Mari	0
mari5	Mari	Mari	Russia	Europe	Raghavan et al 2013	610k	Mari (14)	0	Mari	0
mari2	Mari	Mari	Russia	Europe	Raghavan et al 2013	610k	Mari (14)	0	Mari	0
mari3	Mari	Mari	Russia	Europe	Raghavan et al 2013	610k	Mari (14)	0	Mari	0
mari6	Mari	Mari	Russia	Europe	Raghavan et al 2013	610k	Mari (14)	0	Mari	0
mari4	Mari	Mari	Russia	Europe	Raghavan et al 2013	610k	Mari (14)	0	Mari	0
mari11	Mari	Mari	Russia	Europe	Raghavan et al 2013	610k	Mari (14)	0	Mari	0
mari13	Mari	Mari	Russia	Europe	Raghavan et al 2013	610k	Mari (14)	0	Mari	0
mari12	Mari	Mari	Russia	Europe	Raghavan et al 2013	610k	Mari (14)	0	Mari	0
mari14	Mari	Mari	Russia	Europe	Raghavan et al 2013	610k	Mari (14)	0	Mari	0
mari15	Mari	Mari	Russia	Europe	Raghavan et al 2013	610k	Mari (14)	0	Mari	0
Nenets986	Mari	Mari	Russia	Europe	Raghavan et al 2013	660k	Mari (14)	0	Mari	0
tatar3_1m	Ttr	Tatar	Russia	Europe	Yunusbayev et al 2015	1M	Trt (19)	0	Tatar	0
tatars6	Ttr	Tatar	Russia	Europe	Yunusbayev et al 2015	610k	Trt (19)	0	Tatar	0
tatar2_1m	Ttr	Tatar	Russia	Europe	Yunusbayev et al 2015	1M	Trt (19)	0	Tatar	0
tatars5	Ttr	Tatar	Russia	Europe	Yunusbayev et al 2015	610k	Trt (19)	0	Tatar	0
tatars1	Ttr	Tatar	Russia	Europe	Yunusbayev et al 2015	610k	Trt (19)	0	Tatar	0
tatars2	Ttr	Tatar	Russia	Europe	Yunusbayev et al 2015	610k	Trt (19)	0	Tatar	0
tatars4	Ttr	Tatar	Russia	Europe	Yunusbayev et al 2015	610k	Trt (19)	0	Tatar	0
tatar0_1m	Ttr	Tatar	Russia	Europe	Yunusbayev et al 2015	1M	Trt (19)	0	Tatar	0
tatars3	Ttr	Tatar	Russia	Europe	Yunusbayev et al 2015	610k	Trt (19)	0	Tatar	0
tatars7	Ttr	Tatar	Russia	Europe	Yunusbayev et al 2015	610k	Trt (19)	0	Tatar	0
tatars12	Ttr	Tatar	Russia	Europe	Yunusbayev et al 2015	610k	Trt (19)	0	Tatar	0
tatars16	Ttr	Tatar	Russia	Europe	Yunusbayev et al 2015	610k	Trt (19)	0	Tatar	0
tatars10	Ttr	Tatar	Russia	Europe	Yunusbayev et al 2015	610k	Trt (19)	0	Tatar	0
tatars14	Ttr	Tatar	Russia	Europe	Yunusbayev et al 2015	610k	Trt (19)	0	Tatar	0
tatars9	Ttr	Tatar	Russia	Europe	Yunusbayev et al 2015	610k	Trt (19)	0	Tatar	0
tatars8	Ttr	Tatar	Russia	Europe	Yunusbayev et al 2015	610k	Trt (19)	0	Tatar	0
tatars11	Ttr	Tatar	Russia	Europe	Yunusbayev et al 2015	610k	Trt (19)	0	Tatar	0
tatars13	Ttr	Tatar	Russia	Europe	Yunusbayev et al 2015	610k	Trt (19)	0	Tatar	0
tatars15	Ttr	Tatar	Russia	Europe	Yunusbayev et al 2015	610k	Trt (19)	0	Tatar	0
komi11	Komi	Komi	Russia	Europe	Yunusbayev et al 2015	610k	Komi (14)	0	Komi	0
komi4	Komi	Komi	Russia	Europe	Yunusbayev et al 2015	610k	Komi (14)	0	Komi	0
komi3	Komi	Komi	Russia	Europe	Yunusbayev et al 2015	610k	Komi (14)	0	Komi	0
komi5	Komi	Komi	Russia	Europe	Yunusbayev et al 2015	610k	Komi (14)	0	Komi	0
komi12	Komi	Komi	Russia	Europe	Yunusbayev et al 2015	610k	Komi (14)	0	Komi	0
komi1	Komi	Komi	Russia	Europe	Yunusbayev et al 2015	610k	Komi (14)	0	Komi	0
komi15	Komi	Komi	Russia	Europe	Yunusbayev et al 2015	610k	Komi (14)	0	Komi	0
komi6	Komi	Komi	Russia	Europe	Yunusbayev et al 2015	610k	Komi (14)	0	Komi	0
komi2	Komi	Komi	Russia	Europe	Yunusbayev et al 2015	610k	Komi (14)	0	Komi	0
komi7	Komi	Komi	Russia	Europe	Yunusbayev et al 2015	610k	Komi (14)	0	Komi	0
komi13	Komi	Komi	Russia	Europe	Yunusbayev et al 2015	610k	Komi (14)	0	Komi	0
komi8	Komi	Komi	Russia	Europe	Yunusbayev et al 2015	610k	Komi (14)	0	Komi	0
komi14	Komi	Komi	Russia	Europe	Yunusbayev et al 2015	610k	Komi (14)	0	Komi	0
komi16	Komi	Komi	Russia	Europe	Yunusbayev et al 2015	610k	Komi (14)	0	Komi	0
udmurd98_1m	Udm	Udmurt	Russia	Europe	Yunusbayev et al 2015	1M	Udm (19)	0	Udmurt	0
udmurd2	Udm	Udmurt	Russia	Europe	Yunusbayev et al 2015	610k	Udm (19)	0	Udmurt	0
udmurd3	Udm	Udmurt	Russia	Europe	Yunusbayev et al 2015	610k	Udm (19)	0	Udmurt	0
udmurd30_1m	Udm	Udmurt	Russia	Europe	Yunusbayev et al 2015	1M	Udm (19)	0	Udmurt	0
udmurd4	Udm	Udmurt	Russia	Europe	Yunusbayev et al 2015	610k	Udm (19)	0	Udmurt	0
udmurd5	Udm	Udmurt	Russia	Europe	Yunusbayev et al 2015	610k	Udm (19)	0	Udmurt	0
udmurd1	Udm	Udmurt	Russia	Europe	Yunusbayev et al 2015	610k	Udm (19)	0	Udmurt	0
udmurd66_1m	Udm	Udmurt	Russia	Europe	Yunusbayev et al 2015	1M	Udm (19)	0	Udmurt	0
udmurd6	Udm	Udmurt	Russia	Europe	Yunusbayev et al 2015	610k	Udm (19)	0	Udmurt	0
udmurd10	Udm	Udmurt	Russia	Europe	Yunusbayev et al 2015	610k	Udm (19)	0	Udmurt	0
udmurd14	Udm	Udmurt	Russia	Europe	Yunusbayev et al 2015	610k	Udm (19)	0	Udmurt	0
udmurd8	Udm	Udmurt	Russia	Europe	Yunusbayev et al 2015	610k	Udm (19)	0	Udmurt	0
udmurd16	Udm	Udmurt	Russia	Europe	Yunusbayev et al 2015	610k	Udm (19)	0	Udmurt	0
udmurd15	Udm	Udmurt	Russia	Europe	Yunusbayev et al 2015	610k	Udm (19)	0	Udmurt	0
udmurd9	Udm	Udmurt	Russia	Europe	Yunusbayev et al 2015	610k	Udm (19)	0	Udmurt	0
udmurd13	Udm	Udmurt	Russia	Europe	Yunusbayev et al 2015	610k	Udm (19)	0	Udmurt	0
udmurd7	Udm	Udmurt	Russia	Europe	Yunusbayev et al 2015	610k	Udm (19)	0	Udmurt	0
udmurd11	Udm	Udmurt	Russia	Europe	Yunusbayev et al 2015	610k	Udm (19)	0	Udmurt	0
udmurd12	Udm	Udmurt	Russia	Europe	Yunusbayev et al 2015	610k	Udm (19)	0	Udmurt	0
Mansi1	Mns	Mansi	Russia	Siberia	Tambets et al 2018	660k	Mns (9)	1	Mansi	0
Mansi3	Mns	Mansi	Russia	Siberia	Tambets et al 2018	660k	Mns (9)	1	Mansi	0
Mansi220	Mns	Mansi	Russia	Siberia	Tambets et al 2018	660k	Mns (9)	1	Mansi	0
Mansi172	Mns	Mansi	Russia	Siberia	Tambets et al 2018	660k	Mns (9)	1	Mansi	0
Mansi93	Mns	Mansi	Russia	Siberia	Tambets et al 2018	660k	Mns (9)	1	Mansi	0
Mansi218	Mns	Mansi	Russia	Siberia	Tambets et al 2018	660k	Mns (9)	1	Mansi	0
Mansi125	Mns	Mansi	Russia	Siberia	Tambets et al 2018	660k	Mns (9)	1	Mansi	0
Mansi25	Mns	Mansi	Russia	Siberia	Tambets et al 2018	660k	Mns (9)	1	Mansi	0
Mansi24	Mns	Mansi	Russia	Siberia	Tambets et al 2018	660k	Mns (9)	1	Mansi	0
Finland87	Fin	Finn	Finland	Europe	Tambets et al 2018	660k	Fin (15)	0	Finn	0
Finland65	Fin	Finn	Finland	Europe	Tambets et al 2018	660k	Fin (15)	0	Finn	0
Finland74	Fin	Finn	Finland	Europe	Tambets et al 2018	660k	Fin (15)	0	Finn	0
Finland67	Fin	Finn	Finland	Europe	Tambets et al 2018	660k	Fin (15)	0	Finn	0
Finland78	Fin	Finn	Finland	Europe	Tambets et al 2018	660k	Fin (15)	0	Finn	0
finn_V24051	Fin	Finn	Finland	Europe	Tambets et al 2018	1M	Fin (15)	0	Finn	0
Finland95	Fin	Finn	Finland	Europe	Tambets et al 2018	660k	Fin (15)	0	Finn	0
Finland76	Fin	Finn	Finland	Europe	Tambets et al 2018	660k	Fin (15)	0	Finn	0
Finland84	Fin	Finn	Finland	Europe	Tambets et al 2018	660k	Fin (15)	0	Finn	0
Finland69	Fin	Finn	Finland	Europe	Tambets et al 2018	660k	Fin (15)	0	Finn	0
Finland97	Fin	Finn	Finland	Europe	Tambets et al 2018	660k	Fin (15)	0	Finn	0
Finland111	Fin	Finn	Finland	Europe	Tambets et al 2018	660k	Fin (15)	0	Finn	0
Finland117	Fin	Finn	Finland	Europe	Tambets et al 2018	660k	Fin (15)	0	Finn	0
Finland119	Fin	Finn	Finland	Europe	Tambets et al 2018	660k	Fin (15)	0	Finn	0
Finland106	Fin	Finn	Finland	Europe	Tambets et al 2018	660k	Fin (15)	0	Finn	0
mordvin44_1m	Mrd	Mordva	Russia	Europe	Yunusbayev et al 2012	1M	Mrd (17)	0	Mordva	0
mordvin41_1m	Mrd	Mordva	Russia	Europe	Yunusbayev et al 2012	1M	Mrd (17)	0	Mordva	0
mordovia1	Mrd	Mordva	Russia	Europe	Yunusbayev et al 2012	610k	Mrd (17)	0	Mordva	0
mordovia12	Mrd	Mordva	Russia	Europe	Yunusbayev et al 2012	610k	Mrd (17)	0	Mordva	0
mordovia10	Mrd	Mordva	Russia	Europe	Yunusbayev et al 2012	610k	Mrd (17)	0	Mordva	0
mordovia2	Mrd	Mordva	Russia	Europe	Yunusbayev et al 2012	610k	Mrd (17)	0	Mordva	0
mordovia3	Mrd	Mordva	Russia	Europe	Yunusbayev et al 2012	610k	Mrd (17)	0	Mordva	0
mordovia6	Mrd	Mordva	Russia	Europe	Yunusbayev et al 2012	610k	Mrd (17)	0	Mordva	0
mordovia9	Mrd	Mordva	Russia	Europe	Yunusbayev et al 2012	610k	Mrd (17)	0	Mordva	0
mordovia8	Mrd	Mordva	Russia	Europe	Yunusbayev et al 2012	610k	Mrd (17)	0	Mordva	0
mordovia5	Mrd	Mordva	Russia	Europe	Yunusbayev et al 2012	610k	Mrd (17)	0	Mordva	0
mordovia4	Mrd	Mordva	Russia	Europe	Yunusbayev et al 2012	610k	Mrd (17)	0	Mordva	0
mordovia14	Mrd	Mordva	Russia	Europe	Yunusbayev et al 2012	610k	Mrd (17)	0	Mordva	0
mordovia11	Mrd	Mordva	Russia	Europe	Yunusbayev et al 2012	610k	Mrd (17)	0	Mordva	0
mordovia13	Mrd	Mordva	Russia	Europe	Yunusbayev et al 2012	610k	Mrd (17)	0	Mordva	0
mordovia15	Mrd	Mordva	Russia	Europe	Yunusbayev et al 2012	610k	Mrd (17)	0	Mordva	0
mordovia7	Mrd	Mordva	Russia	Europe	Yunusbayev et al 2012	610k	Mrd (17)	0	Mordva	0
RussianVoron105	RusS	Russian South	Russia	Europe	Yunusbayev et al 2015	660k	RusS (15)	0	Russian South	0
russianOrjol78	RusS	Russian South	Russia	Europe	Yunusbayev et al 2015	660k	RusS (15)	0	Russian South	0
russianVoron101	RusS	Russian South	Russia	Europe	Yunusbayev et al 2015	660k	RusS (15)	0	Russian South	0
russianOrjol56	RusS	Russian South	Russia	Europe	Yunusbayev et al 2015	660k	RusS (15)	0	Russian South	0
russianOrjol1	RusS	Russian South	Russia	Europe	Yunusbayev et al 2015	660k	RusS (15)	0	Russian South	0
RussianOrjol45	RusS	Russian South	Russia	Europe	Yunusbayev et al 2015	660k	RusS (15)	0	Russian South	0
RussianKursk18	RusS	Russian South	Russia	Europe	Yunusbayev et al 2015	660k	RusS (15)	0	Russian South	0
RussianOrjol34	RusS	Russian South	Russia	Europe	Yunusbayev et al 2015	660k	RusS (15)	0	Russian South	0
RussianVoron103	RusS	Russian South	Russia	Europe	Yunusbayev et al 2015	660k	RusS (15)	0	Russian South	0
russianKursk6	RusS	Russian South	Russia	Europe	Yunusbayev et al 2015	660k	RusS (15)	0	Russian South	0
RussianVoron107	RusS	Russian South	Russia	Europe	Yunusbayev et al 2015	660k	RusS (15)	0	Russian South	0
RussianKursk9	RusS	Russian South	Russia	Europe	Yunusbayev et al 2015	660k	RusS (15)	0	Russian South	0
russianOrjol89	RusS	Russian South	Russia	Europe	Yunusbayev et al 2015	660k	RusS (15)	0	Russian South	0
russianOrjol100	RusS	Russian South	Russia	Europe	Yunusbayev et al 2015	660k	RusS (15)	0	Russian South	0
RussianKursk15	RusS	Russian South	Russia	Europe	Yunusbayev et al 2015	660k	RusS (15)	0	Russian South	0
HGDP00881	RusN	Russian North	Russia	Europe	Li et al 2008	650k	RusN (20)	0	Russian North	0
HGDP00882	RusN	Russian North	Russia	Europe	Li et al 2008	650k	RusN (20)	0	Russian North	0
HGDP00879	RusN	Russian North	Russia	Europe	Li et al 2008	650k	RusN (20)	0	Russian North	0
HGDP00893	RusN	Russian North	Russia	Europe	Li et al 2008	650k	RusN (20)	0	Russian North	0
HGDP00896	RusN	Russian North	Russia	Europe	Li et al 2008	650k	RusN (20)	0	Russian North	0
HGDP00885	RusN	Russian North	Russia	Europe	Li et al 2008	650k	RusN (20)	0	Russian North	0
HGDP00889	RusN	Russian North	Russia	Europe	Li et al 2008	650k	RusN (20)	0	Russian North	0
HGDP00898	RusN	Russian North	Russia	Europe	Li et al 2008	650k	RusN (20)	0	Russian North	0
HGDP00891	RusN	Russian North	Russia	Europe	Li et al 2008	650k	RusN (20)	0	Russian North	0
HGDP00895	RusN	Russian North	Russia	Europe	Li et al 2008	650k	RusN (20)	0	Russian North	0
HGDP00897	RusN	Russian North	Russia	Europe	Li et al 2008	650k	RusN (20)	0	Russian North	0
HGDP00890	RusN	Russian North	Russia	Europe	Li et al 2008	650k	RusN (20)	0	Russian North	0
HGDP00892	RusN	Russian North	Russia	Europe	Li et al 2008	650k	RusN (20)	0	Russian North	0
HGDP00899	RusN	Russian North	Russia	Europe	Li et al 2008	650k	RusN (20)	0	Russian North	0
HGDP00901	RusN	Russian North	Russia	Europe	Li et al 2008	650k	RusN (20)	0	Russian North	0
HGDP00888	RusN	Russian North	Russia	Europe	Li et al 2008	650k	RusN (20)	0	Russian North	0
HGDP00903	RusN	Russian North	Russia	Europe	Li et al 2008	650k	RusN (20)	0	Russian North	0
HGDP00886	RusN	Russian North	Russia	Europe	Li et al 2008	650k	RusN (20)	0	Russian North	0
HGDP00884	RusN	Russian North	Russia	Europe	Li et al 2008	650k	RusN (20)	0	Russian North	0
HGDP00902	RusN	Russian North	Russia	Europe	Li et al 2008	650k	RusN (20)	0	Russian North	0
kumyks5	Kum	Kumyk	Russia	Caucasus	Yunusbayev et al 2012	660k	Kum (2)	2	Kumyk	0
kumyks8	Kum	Kumyk	Russia	Caucasus	Yunusbayev et al 2012	660k	Kum (2)	0	Kumyk	0
kumyk13_1m	Kum	Kumyk	Russia	Caucasus	Yunusbayev et al 2015	1M	Kum (15)	0	Kumyk	0
kumyk11_1m	Kum	Kumyk	Russia	Caucasus	Yunusbayev et al 2015	1M	Kum (15)	0	Kumyk	0
kumyks10	Kum	Kumyk	Russia	Caucasus	Yunusbayev et al 2012	660k	Kum (15)	0	Kumyk	0
kumyks1	Kum	Kumyk	Russia	Caucasus	Yunusbayev et al 2012	660k	Kum (15)	0	Kumyk	0
kumyks11	Kum	Kumyk	Russia	Caucasus	Yunusbayev et al 2012	660k	Kum (15)	0	Kumyk	0
kumyks7	Kum	Kumyk	Russia	Caucasus	Yunusbayev et al 2012	660k	Kum (15)	0	Kumyk	0
Kumyk22	Kum	Kumyk	Russia	Caucasus	Yunusbayev et al 2012	660k	Kum (15)	0	Kumyk	0
kumyks6	Kum	Kumyk	Russia	Caucasus	Yunusbayev et al 2012	660k	Kum (15)	0	Kumyk	0
kumyks4	Kum	Kumyk	Russia	Caucasus	Yunusbayev et al 2012	660k	Kum (15)	0	Kumyk	0
kumyk14_1m	Kum	Kumyk	Russia	Caucasus	Yunusbayev et al 2015	1M	Kum (15)	0	Kumyk	0
kumyks13	Kum	Kumyk	Russia	Caucasus	Yunusbayev et al 2012	660k	Kum (15)	0	Kumyk	0
kumyks15	Kum	Kumyk	Russia	Caucasus	Yunusbayev et al 2012	660k	Kum (15)	0	Kumyk	0
kumyks110	Kum	Kumyk	Russia	Caucasus	Yunusbayev et al 2012	660k	Kum (15)	0	Kumyk	0
kumyks108	Kum	Kumyk	Russia	Caucasus	Yunusbayev et al 2012	660k	Kum (15)	0	Kumyk	0
kumyks111	Kum	Kumyk	Russia	Caucasus	Yunusbayev et al 2012	660k	Kum (15)	0	Kumyk	0
lez33	Lzg	Lezgin	Russia	Caucasus	Behar et al 2010	610k	Lzg (20)	0	Lezgin	0
lez15	Lzg	Lezgin	Russia	Caucasus	Behar et al 2010	610k	Lzg (20)	0	Lezgin	0
lez38	Lzg	Lezgin	Russia	Caucasus	Behar et al 2010	610k	Lzg (20)	0	Lezgin	0
lez24	Lzg	Lezgin	Russia	Caucasus	Behar et al 2010	610k	Lzg (20)	0	Lezgin	0
lez42	Lzg	Lezgin	Russia	Caucasus	Behar et al 2010	610k	Lzg (20)	0	Lezgin	0
lez7	Lzg	Lezgin	Russia	Caucasus	Behar et al 2010	610k	Lzg (20)	0	Lezgin	0
lezgin19_1m	Lzg	Lezgin	Russia	Caucasus	Behar et al 2013 Khazar	1M	Lzg (20)	0	Lezgin	0
lez44	Lzg	Lezgin	Russia	Caucasus	Behar et al 2010	610k	Lzg (20)	0	Lezgin	0
lez3	Lzg	Lezgin	Russia	Caucasus	Behar et al 2010	610k	Lzg (20)	0	Lezgin	0
lez25	Lzg	Lezgin	Russia	Caucasus	Behar et al 2010	610k	Lzg (20)	0	Lezgin	0
lez9	Lzg	Lezgin	Russia	Caucasus	Behar et al 2010	610k	Lzg (20)	0	Lezgin	0
lez31	Lzg	Lezgin	Russia	Caucasus	Behar et al 2010	610k	Lzg (20)	0	Lezgin	0
lez37	Lzg	Lezgin	Russia	Caucasus	Behar et al 2010	610k	Lzg (20)	0	Lezgin	0
lez49	Lzg	Lezgin	Russia	Caucasus	Behar et al 2010	610k	Lzg (20)	0	Lezgin	0
lez17	Lzg	Lezgin	Russia	Caucasus	Behar et al 2010	610k	Lzg (20)	0	Lezgin	0
lez40	Lzg	Lezgin	Russia	Caucasus	Behar et al 2010	610k	Lzg (20)	0	Lezgin	0
lezgin20_1m	Lzg	Lezgin	Russia	Caucasus	Behar et al 2013 Khazar	1M	Lzg (20)	0	Lezgin	0
lez13	Lzg	Lezgin	Russia	Caucasus	Behar et al 2010	610k	Lzg (20)	0	Lezgin	0
lezgin8_1m	Lzg	Lezgin	Russia	Caucasus	Behar et al 2013 Khazar	1M	Lzg (20)	0	Lezgin	0
lez52	Lzg	Lezgin	Russia	Caucasus	Behar et al 2010	610k	Lzg (20)	0	Lezgin	0
ch101	Chech	Chechen	Russia	Caucasus	Yunusbayev et al 2012	610k	Chech (19)	0	Chechen	0
ch11	Chech	Chechen	Russia	Caucasus	Yunusbayev et al 2012	610k	Chech (19)	0	Chechen	0
ch55	Chech	Chechen	Russia	Caucasus	Yunusbayev et al 2012	610k	Chech (19)	0	Chechen	0
ch3	Chech	Chechen	Russia	Caucasus	Yunusbayev et al 2012	610k	Chech (19)	0	Chechen	0
ch76	Chech	Chechen	Russia	Caucasus	Yunusbayev et al 2012	610k	Chech (19)	0	Chechen	0
ch21	Chech	Chechen	Russia	Caucasus	Yunusbayev et al 2012	610k	Chech (19)	0	Chechen	0
ch131	Chech	Chechen	Russia	Caucasus	Yunusbayev et al 2012	610k	Chech (19)	0	Chechen	0
ch31	Chech	Chechen	Russia	Caucasus	Yunusbayev et al 2012	610k	Chech (19)	0	Chechen	0
ch126	Chech	Chechen	Russia	Caucasus	Yunusbayev et al 2012	610k	Chech (19)	0	Chechen	0
ch113	Chech	Chechen	Russia	Caucasus	Yunusbayev et al 2012	610k	Chech (19)	0	Chechen	0
ch34	Chech	Chechen	Russia	Caucasus	Yunusbayev et al 2012	610k	Chech (19)	0	Chechen	0
ch86	Chech	Chechen	Russia	Caucasus	Yunusbayev et al 2012	610k	Chech (19)	0	Chechen	0
ch60	Chech	Chechen	Russia	Caucasus	Yunusbayev et al 2012	610k	Chech (19)	0	Chechen	0
ch16	Chech	Chechen	Russia	Caucasus	Yunusbayev et al 2012	610k	Chech (19)	0	Chechen	0
ch150	Chech	Chechen	Russia	Caucasus	Yunusbayev et al 2012	610k	Chech (19)	0	Chechen	0
ch193	Chech	Chechen	Russia	Caucasus	Yunusbayev et al 2012	610k	Chech (19)	0	Chechen	0
ch179	Chech	Chechen	Russia	Caucasus	Yunusbayev et al 2012	610k	Chech (19)	0	Chechen	0
ch174	Chech	Chechen	Russia	Caucasus	Yunusbayev et al 2012	610k	Chech (19)	0	Chechen	0
ch170	Chech	Chechen	Russia	Caucasus	Yunusbayev et al 2012	610k	Chech (19)	0	Chechen	0
HGDP01381	Adg	Adyghe	Russia	Caucasus	Li et al 2008	650k	Adg (17)	0	Adyghe	0
HGDP01384	Adg	Adyghe	Russia	Caucasus	Li et al 2008	650k	Adg (17)	0	Adyghe	0
HGDP01387	Adg	Adyghe	Russia	Caucasus	Li et al 2008	650k	Adg (17)	0	Adyghe	0
HGDP01386	Adg	Adyghe	Russia	Caucasus	Li et al 2008	650k	Adg (17)	0	Adyghe	0
HGDP01382	Adg	Adyghe	Russia	Caucasus	Li et al 2008	650k	Adg (17)	0	Adyghe	0
HGDP01383	Adg	Adyghe	Russia	Caucasus	Li et al 2008	650k	Adg (17)	0	Adyghe	0
HGDP01385	Adg	Adyghe	Russia	Caucasus	Li et al 2008	650k	Adg (17)	0	Adyghe	0
HGDP01397	Adg	Adyghe	Russia	Caucasus	Li et al 2008	650k	Adg (17)	0	Adyghe	0
HGDP01400	Adg	Adyghe	Russia	Caucasus	Li et al 2008	650k	Adg (17)	0	Adyghe	0
HGDP01402	Adg	Adyghe	Russia	Caucasus	Li et al 2008	650k	Adg (17)	0	Adyghe	0
HGDP01399	Adg	Adyghe	Russia	Caucasus	Li et al 2008	650k	Adg (17)	0	Adyghe	0
HGDP01403	Adg	Adyghe	Russia	Caucasus	Li et al 2008	650k	Adg (17)	0	Adyghe	0
HGDP01404	Adg	Adyghe	Russia	Caucasus	Li et al 2008	650k	Adg (17)	0	Adyghe	0
HGDP01401	Adg	Adyghe	Russia	Caucasus	Li et al 2008	650k	Adg (17)	0	Adyghe	0
HGDP01398	Adg	Adyghe	Russia	Caucasus	Li et al 2008	650k	Adg (17)	0	Adyghe	0
HGDP01388	Adg	Adyghe	Russia	Caucasus	Li et al 2008	650k	Adg (17)	0	Adyghe	0
HGDP01396	Adg	Adyghe	Russia	Caucasus	Li et al 2008	650k	Adg (17)	0	Adyghe	0
ossetian6_1m	OsseN	Ossetian	Russia	Caucasus	Behar et al 2013 Khazar	1M	Nosse (18)	0	Ossetian North	0
NorthOssetia2	OsseN	Ossetian	Russia	Caucasus	Yunusbayev et al 2012	660k	Nosse (18)	0	Ossetian North	0
NorthOssetia1	OsseN	Ossetian	Russia	Caucasus	Yunusbayev et al 2012	660k	Nosse (18)	0	Ossetian North	0
ossetian1_1m	OsseN	Ossetian	Russia	Caucasus	Behar et al 2013 Khazar	1M	Nosse (18)	0	Ossetian North	0
ossetian2_1m	OsseN	Ossetian	Russia	Caucasus	Behar et al 2013 Khazar	1M	Nosse (18)	0	Ossetian North	0
NorthOssetia4	OsseN	Ossetian	Russia	Caucasus	Yunusbayev et al 2012	660k	Nosse (18)	0	Ossetian North	0
NorthOssetia3	OsseN	Ossetian	Russia	Caucasus	Yunusbayev et al 2012	660k	Nosse (18)	0	Ossetian North	0
NorthOssetia5	OsseN	Ossetian	Russia	Caucasus	Yunusbayev et al 2012	660k	Nosse (18)	0	Ossetian North	0
NorthOssetia19	OsseN	Ossetian	Russia	Caucasus	Yunusbayev et al 2012	660k	Nosse (18)	0	Ossetian North	0
NorthOssetia12	OsseN	Ossetian	Russia	Caucasus	Yunusbayev et al 2012	660k	Nosse (18)	0	Ossetian North	0
NorthOssetia9	OsseN	Ossetian	Russia	Caucasus	Yunusbayev et al 2012	660k	Nosse (18)	0	Ossetian North	0
NorthOssetia8	OsseN	Ossetian	Russia	Caucasus	Yunusbayev et al 2012	660k	Nosse (18)	0	Ossetian North	0
NorthOssetia17	OsseN	Ossetian	Russia	Caucasus	Yunusbayev et al 2012	660k	Nosse (18)	0	Ossetian North	0
NorthOssetia16	OsseN	Ossetian	Russia	Caucasus	Yunusbayev et al 2012	660k	Nosse (18)	0	Ossetian North	0
NorthOssetia20	OsseN	Ossetian	Russia	Caucasus	Yunusbayev et al 2012	660k	Nosse (18)	0	Ossetian North	0
NorthOssetia11	OsseN	Ossetian	Russia	Caucasus	Yunusbayev et al 2012	660k	Nosse (18)	0	Ossetian North	0
NorthOssetia13	OsseN	Ossetian	Russia	Caucasus	Yunusbayev et al 2012	660k	Nosse (18)	0	Ossetian North	0
NorthOssetia14	OsseN	Ossetian	Russia	Caucasus	Yunusbayev et al 2012	660k	Nosse (18)	0	Ossetian North	0
bal45	Blkr	Balkar	Russia	Caucasus	Yunusbayev et al 2012	610k	Blkr (19)	0	Balkar	0
balkar1_1m	Blkr	Balkar	Russia	Caucasus	Yunusbayev et al 2012	1M	Blkr (19)	0	Balkar	0
bal14	Blkr	Balkar	Russia	Caucasus	Yunusbayev et al 2012	610k	Blkr (19)	0	Balkar	0
bal32	Blkr	Balkar	Russia	Caucasus	Yunusbayev et al 2012	610k	Blkr (19)	0	Balkar	0
bal50	Blkr	Balkar	Russia	Caucasus	Yunusbayev et al 2012	610k	Blkr (19)	0	Balkar	0
balkar4_1m	Blkr	Balkar	Russia	Caucasus	Yunusbayev et al 2012	1M	Blkr (19)	0	Balkar	0
bal42	Blkr	Balkar	Russia	Caucasus	Yunusbayev et al 2012	610k	Blkr (19)	0	Balkar	0
bal22	Blkr	Balkar	Russia	Caucasus	Yunusbayev et al 2012	610k	Blkr (19)	0	Balkar	0
bal7	Blkr	Balkar	Russia	Caucasus	Yunusbayev et al 2012	610k	Blkr (19)	0	Balkar	0
balkar2_1m	Blkr	Balkar	Russia	Caucasus	Yunusbayev et al 2012	1M	Blkr (19)	0	Balkar	0
bal64	Blkr	Balkar	Russia	Caucasus	Yunusbayev et al 2012	610k	Blkr (19)	0	Balkar	0
bal108	Blkr	Balkar	Russia	Caucasus	Yunusbayev et al 2012	610k	Blkr (19)	0	Balkar	0
bal102	Blkr	Balkar	Russia	Caucasus	Yunusbayev et al 2012	610k	Blkr (19)	0	Balkar	0
bal115	Blkr	Balkar	Russia	Caucasus	Yunusbayev et al 2012	610k	Blkr (19)	0	Balkar	0
bal97	Blkr	Balkar	Russia	Caucasus	Yunusbayev et al 2012	610k	Blkr (19)	0	Balkar	0
bal80	Blkr	Balkar	Russia	Caucasus	Yunusbayev et al 2012	610k	Blkr (19)	0	Balkar	0
bal124	Blkr	Balkar	Russia	Caucasus	Yunusbayev et al 2012	610k	Blkr (19)	0	Balkar	0
bal88	Blkr	Balkar	Russia	Caucasus	Yunusbayev et al 2012	610k	Blkr (19)	0	Balkar	0
bal136	Blkr	Balkar	Russia	Caucasus	Yunusbayev et al 2012	610k	Blkr (19)	0	Balkar	0
HGDP01208	Orq	Oroqen	China	East Asia	Li et al 2008	650k	Orq (5)	0	Daur	0
HGDP01207	Orq	Oroqen	China	East Asia	Li et al 2008	650k	Dau (9), Orq (4)	0	Daur	0
HGDP01206	Orq	Oroqen	China	East Asia	Li et al 2008	650k	Orq (5)	0	Daur	0
HGDP01205	Orq	Oroqen	China	East Asia	Li et al 2008	650k	Dau (9), Orq (4)	0	Daur	0
HGDP01209	Orq	Oroqen	China	East Asia	Li et al 2008	650k	Orq (5)	0	Daur	0
HGDP01210	Orq	Oroqen	China	East Asia	Li et al 2008	650k	Orq (5)	0	Daur	0
HGDP01211	Orq	Oroqen	China	East Asia	Li et al 2008	650k	Orq (5)	0	Daur	0
HGDP01204	Orq	Oroqen	China	East Asia	Li et al 2008	650k	Dau (9), Orq (4)	0	Daur	0
HGDP01216	Dau	Daur	China	East Asia	Li et al 2008	650k	Dau (9), Orq (4)	0	Daur	0
HGDP01214	Dau	Daur	China	East Asia	Li et al 2008	650k	Dau (9), Orq (4)	0	Daur	0
HGDP01215	Dau	Daur	China	East Asia	Li et al 2008	650k	Dau (9), Orq (4)	0	Daur	0
HGDP01218	Dau	Daur	China	East Asia	Li et al 2008	650k	Dau (9), Orq (4)	0	Daur	0
HGDP01217	Dau	Daur	China	East Asia	Li et al 2008	650k	Dau (9), Orq (4)	0	Daur	0
HGDP01221	Dau	Daur	China	East Asia	Li et al 2008	650k	Dau (9), Orq (4)	0	Daur	0
HGDP01222	Dau	Daur	China	East Asia	Li et al 2008	650k	Dau (9), Orq (4)	0	Daur	0
HGDP01220	Dau	Daur	China	East Asia	Li et al 2008	650k	Dau (9), Orq (4)	0	Daur	0
HGDP01213	Dau	Daur	China	East Asia	Li et al 2008	650k	Dau (9), Orq (4)	0	Daur	0
HGDP01212	Orq	Oroqen	China	East Asia	Li et al 2008	650k	Dau (9), Orq (4)	0	Daur	0
HGDP01347	Tu	Tu	China	East Asia	Li et al 2008	650k	Tu (5), Han (1)	0	Chinese	0
HGDP01355	Tu	Tu	China	East Asia	Li et al 2008	650k	Tu (5), Han (1)	0	Chinese	0
HGDP01293	Han	Han	China	East Asia	Li et al 2008	650k	Tu (5), Han (1)	1	Chinese	0
HGDP01354	Tu	Tu	China	East Asia	Li et al 2008	650k	Tu (5), Han (1)	0	Chinese	0
HGDP01353	Tu	Tu	China	East Asia	Li et al 2008	650k	Tu (5), Han (1)	0	Chinese	0
HGDP01352	Tu	Tu	China	East Asia	Li et al 2008	650k	Tu (5), Han (1)	0	Chinese	0
HGDP00782	Han	Han	China	East Asia	Li et al 2008	650k	Tuj (6), Han (8)	0	Chinese	0
HGDP00774	Han	Han	China	East Asia	Li et al 2008	650k	Tuj (6), Han (8)	0	Chinese	0
HGDP00814	Han	Han	China	East Asia	Li et al 2008	650k	Tuj (6), Han (8)	0	Chinese	0
HGDP00778	Han	Han	China	East Asia	Li et al 2008	650k	Tuj (6), Han (8)	0	Chinese	0
HGDP00780	Han	Han	China	East Asia	Li et al 2008	650k	Tuj (6), Han (8)	0	Chinese	0
HGDP00817	Han	Han	China	East Asia	Li et al 2008	650k	Tuj (6), Han (8)	0	Chinese	0
HGDP01102	Tuj	Tujia	China	East Asia	Li et al 2008	650k	Tuj (6), Han (8)	0	Chinese	0
HGDP01101	Tuj	Tujia	China	East Asia	Li et al 2008	650k	Tuj (6), Han (8)	0	Chinese	0
HGDP00971	Han	Han	China	East Asia	Li et al 2008	650k	Tuj (6), Han (8)	0	Chinese	0
HGDP00975	Han	Han	China	East Asia	Li et al 2008	650k	Tuj (6), Han (8)	0	Chinese	0
HGDP01103	Tuj	Tujia	China	East Asia	Li et al 2008	650k	Tuj (6), Han (8)	0	Chinese	0
HGDP01097	Tuj	Tujia	China	East Asia	Li et al 2008	650k	Tuj (6), Han (8)	0	Chinese	0
HGDP01100	Tuj	Tujia	China	East Asia	Li et al 2008	650k	Tuj (6), Han (8)	0	Chinese	0
HGDP01095	Tuj	Tujia	China	East Asia	Li et al 2008	650k	Tuj (6), Han (8)	0	Chinese	0
buryat24	Bur	Buryat	Russia	Siberia	Rasmussen et al 2010	660k	Bur (1)	2	Buryat	0
Buryat12	Bur	Buryat	Russia	Siberia	Rasmussen et al 2010	660k	Bur (2)	2	Buryat	0
Buryat15	Bur	Buryat	Russia	Siberia	Rasmussen et al 2010	660k	Bur (2)	0	Buryat	0
buryat20	Bur	Buryat	Russia	Siberia	Rasmussen et al 2010	660k	Bur (15)	0	Buryat	0
Burya16	Bur	Buryat	Russia	Siberia	Rasmussen et al 2010	660k	Bur (15)	0	Buryat	0
Buryat8	Bur	Buryat	Russia	Siberia	Rasmussen et al 2010	660k	Bur (15)	0	Buryat	0
Buryat3	Bur	Buryat	Russia	Siberia	Rasmussen et al 2010	660k	Bur (2)	2	Buryat	0
buryat26	Bur	Buryat	Russia	Siberia	Rasmussen et al 2010	660k	Bur (2)	0	Buryat	0
buriat2_1m	Bur	Buryat	Russia	Siberia	Yunusbayev et al 2015	1M	Bur (15)	0	Buryat	0
buriat6_1m	Bur	Buryat	Russia	Siberia	Yunusbayev et al 2015	1M	Bur (15)	0	Buryat	0
Bur324	Bur	Buryat	Russia	Siberia	Cardona 2014	730K	Bur (15)	0	Buryat	0
Bur515	Bur	Buryat	Russia	Siberia	Cardona 2014	730K	Bur (15)	0	Buryat	0
Bur398	Bur	Buryat	Russia	Siberia	Cardona 2014	730K	Bur (15)	0	Buryat	0
Bur350	Bur	Buryat	Russia	Siberia	Cardona 2014	730K	Bur (15)	0	Buryat	0
Bur571	Bur	Buryat	Russia	Siberia	Cardona 2014	730K	Bur (15)	0	Buryat	0
Bur301	Bur	Buryat	Russia	Siberia	Cardona 2014	730K	Bur (15)	0	Buryat	0
Bur336	Bur	Buryat	Russia	Siberia	Cardona 2014	730K	Bur (15)	0	Buryat	0
buriat11_1m	Bur	Buryat	Russia	Siberia	Yunusbayev et al 2015	1M	Bur (15)	0	Buryat	0
Bur361	Bur	Buryat	Russia	Siberia	Cardona 2014	730K	Bur (15)	0	Buryat	0
Bur318	Bur	Buryat	Russia	Siberia	Cardona 2014	730K	Bur (15)	0	Buryat	0
KSS1	KlmX	Kalmyk Xinjiang	China	East Asia	This study	OmniExpress	Klm (2)	2	Kalmyk-OWM	1
KSS4	KlmX	Kalmyk Xinjiang	China	East Asia	This study	OmniExpress	Klm (2)	0	Kalmyk-OWM	1
KDR217	KlmD	Kalmyk Derbet	Russia	Caucasus	This study	OmniExpress	MngT (7), MngD (8), Klm (33)	0	Kalmyk-OWM	1
KH13	KlmKh	Kalmyk Khoshut	Russia	Caucasus	This study	OmniExpress	MngT (7), MngD (8), Klm (33)	0	Kalmyk-OWM	1
KIB18	KlmD	Kalmyk Derbet	Russia	Caucasus	This study	OmniExpress	MngT (7), MngD (8), Klm (33)	0	Kalmyk-OWM	1
KBV173	KlmB	Kalmyk Buzav	Russia	Caucasus	This study	OmniExpress	MngT (7), MngD (8), Klm (33)	0	Kalmyk-OWM	1
KBV177	KlmB	Kalmyk Buzav	Russia	Caucasus	This study	OmniExpress	MngT (7), MngD (8), Klm (33)	0	Kalmyk-OWM	1
KT4	KlmT	Kalmyk Torgut	Russia	Caucasus	This study	OmniExpress	MngT (7), MngD (8), Klm (33)	0	Kalmyk-OWM	1
KSS5	KlmX	Kalmyk Xinjiang	China	East Asia	This study	OmniExpress	MngT (7), MngD (8), Klm (33)	0	Kalmyk-OWM	1
KDR275	KlmD	Kalmyk Derbet	Russia	Caucasus	This study	OmniExpress	MngT (7), MngD (8), Klm (33)	0	Kalmyk-OWM	1
KH9	KlmKh	Kalmyk Khoshut	Russia	Caucasus	This study	OmniExpress	MngT (7), MngD (8), Klm (33)	0	Kalmyk-OWM	1
KT37	KlmT	Kalmyk Torgut	Russia	Caucasus	This study	OmniExpress	MngT (7), MngD (8), Klm (33)	0	Kalmyk-OWM	1
KBV185	KlmB	Kalmyk Buzav	Russia	Caucasus	This study	OmniExpress	MngT (7), MngD (8), Klm (33)	0	Kalmyk-OWM	1
KH21	KlmKh	Kalmyk Khoshut	Russia	Caucasus	This study	OmniExpress	MngT (7), MngD (8), Klm (33)	0	Kalmyk-OWM	1
KH15	KlmKh	Kalmyk Khoshut	Russia	Caucasus	This study	OmniExpress	MngT (7), MngD (8), Klm (33)	0	Kalmyk-OWM	1
KSHM18	KlmD	Kalmyk Derbet	Russia	Caucasus	This study	OmniExpress	MngT (7), MngD (8), Klm (33)	0	Kalmyk-OWM	1
KBV184	KlmB	Kalmyk Buzav	Russia	Caucasus	This study	OmniExpress	MngT (7), MngD (8), Klm (33)	0	Kalmyk-OWM	1
KIB20	KlmD	Kalmyk Derbet	Russia	Caucasus	This study	OmniExpress	MngT (7), MngD (8), Klm (33)	0	Kalmyk-OWM	1
KT9	KlmT	Kalmyk Torgut	Russia	Caucasus	This study	OmniExpress	MngT (7), MngD (8), Klm (33)	0	Kalmyk-OWM	1
KSHM9	KlmD	Kalmyk Derbet	Russia	Caucasus	This study	OmniExpress	MngT (7), MngD (8), Klm (33)	0	Kalmyk-OWM	1
KSHM12	KlmD	Kalmyk Derbet	Russia	Caucasus	This study	OmniExpress	MngT (7), MngD (8), Klm (33)	0	Kalmyk-OWM	1
KBV194	KlmB	Kalmyk Buzav	Russia	Caucasus	This study	OmniExpress	MngT (7), MngD (8), Klm (33)	0	Kalmyk-OWM	1
KH19	KlmKh	Kalmyk Khoshut	Russia	Caucasus	This study	OmniExpress	MngT (7), MngD (8), Klm (33)	0	Kalmyk-OWM	1
KT60	KlmT	Kalmyk Torgut	Russia	Caucasus	This study	OmniExpress	MngT (7), MngD (8), Klm (33)	0	Kalmyk-OWM	1
KT33	KlmT	Kalmyk Torgut	Russia	Caucasus	This study	OmniExpress	MngT (7), MngD (8), Klm (33)	0	Kalmyk-OWM	1
KBV140	KlmB	Kalmyk Buzav	Russia	Caucasus	This study	OmniExpress	MngT (7), MngD (8), Klm (33)	0	Kalmyk-OWM	1
KT70	KlmT	Kalmyk Torgut	Russia	Caucasus	This study	OmniExpress	MngT (7), MngD (8), Klm (33)	0	Kalmyk-OWM	1
MG91	MngD	Mongol Derbet	Mongolia	East Asia	This study	OmniExpress	MngT (7), MngD (8), Klm (33)	0	Kalmyk-OWM*	1
MG4	MngD	Mongol Derbet	Mongolia	East Asia	This study	OmniExpress	MngT (7), MngD (8), Klm (33)	0	Kalmyk-OWM*	1
NEWBV25	KlmB	Kalmyk Buzav	Russia	Caucasus	This study	OmniExpress	MngT (7), MngD (8), Klm (33)	0	Kalmyk-OWM	1
MG5	MngD	Mongol Derbet	Mongolia	East Asia	This study	OmniExpress	MngT (7), MngD (8), Klm (33)	0	Kalmyk-OWM*	1
MG2	MngD	Mongol Derbet	Mongolia	East Asia	This study	OmniExpress	MngT (7), MngD (8), Klm (33)	0	Kalmyk-OWM*	1
MG25	MngT	Mongol Torgut	Mongolia	East Asia	This study	OmniExpress	MngT (7), MngD (8), Klm (33)	0	Kalmyk-OWM**	1
MG3	MngD	Mongol Derbet	Mongolia	East Asia	This study	OmniExpress	MngT (7), MngD (8), Klm (33)	0	Kalmyk-OWM*	1
MG31	MngT	Mongol Torgut	Mongolia	East Asia	This study	OmniExpress	MngT (7), MngD (8), Klm (33)	0	Kalmyk-OWM**	1
NEWBV34	KlmB	Kalmyk Buzav	Russia	Caucasus	This study	OmniExpress	MngT (7), MngD (8), Klm (33)	0	Kalmyk-OWM	1
MG39	MngT	Mongol Torgut	Mongolia	East Asia	This study	OmniExpress	MngT (7), MngD (8), Klm (33)	0	Kalmyk-OWM**	1
NEWBV33	KlmB	Kalmyk Buzav	Russia	Caucasus	This study	OmniExpress	MngT (7), MngD (8), Klm (33)	0	Kalmyk-OWM	1
KT159	KlmT	Kalmyk Torgut	Russia	Caucasus	This study	OmniExpress	MngT (7), MngD (8), Klm (33)	0	Kalmyk-OWM	1
MG68	MngT	Mongol Torgut	Mongolia	East Asia	This study	OmniExpress	MngT (7), MngD (8), Klm (33)	0	Kalmyk-OWM**	1
KT133	KlmT	Kalmyk Torgut	Russia	Caucasus	This study	OmniExpress	MngT (7), MngD (8), Klm (33)	0	Kalmyk-OWM	1
MG40	MngT	Mongol Torgut	Mongolia	East Asia	This study	OmniExpress	MngT (7), MngD (8), Klm (33)	0	Kalmyk-OWM**	1
MG14	MngD	Mongol Derbet	Mongolia	East Asia	This study	OmniExpress	MngT (7), MngD (8), Klm (33)	0	Kalmyk-OWM*	1
NEWBV32	KlmB	Kalmyk Buzav	Russia	Caucasus	This study	OmniExpress	MngT (7), MngD (8), Klm (33)	0	Kalmyk-OWM	1
MG32	MngT	Mongol Torgut	Mongolia	East Asia	This study	OmniExpress	MngT (7), MngD (8), Klm (33)	0	Kalmyk-OWM**	1
KSS18	KlmX	Kalmyk Xinjiang	China	East Asia	This study	OmniExpress	MngT (7), MngD (8), Klm (33)	0	Kalmyk-OWM	1
MG6	MngD	Mongol Derbet	Mongolia	East Asia	This study	OmniExpress	MngT (7), MngD (8), Klm (33)	0	Kalmyk-OWM*	1
MG7	MngD	Mongol Derbet	Mongolia	East Asia	This study	OmniExpress	MngT (7), MngD (8), Klm (33)	0	Kalmyk-OWM*	1
KSS7	KlmX	Kalmyk Xinjiang	China	East Asia	This study	OmniExpress	MngT (7), MngD (8), Klm (33)	0	Kalmyk-OWM	1
MG42	MngT	Mongol Torgut	Mongolia	East Asia	This study	OmniExpress	MngT (7), MngD (8), Klm (33)	0	Kalmyk-OWM**	1
tuva14	Tuva	Tuvan	Russia	Siberia	Rasmussen et al 2010	610k	Tuva (2)	2	Tuvan	0
tuva16	Tuva	Tuvan	Russia	Siberia	Rasmussen et al 2010	610k	Tuva (2)	0	Tuvan	0
tuva8	Tuva	Tuvan	Russia	Siberia	Rasmussen et al 2010	610k	Tuva (18), *MngZ (1)	0	Tuvan	0
tuva11	Tuva	Tuvan	Russia	Siberia	Rasmussen et al 2010	610k	Tuva (18), *MngZ (1)	0	Tuvan	0
tuva10	Tuva	Tuvan	Russia	Siberia	Rasmussen et al 2010	610k	Tuva (18), *MngZ (1)	0	Tuvan	0
tuva1	Tuva	Tuvan	Russia	Siberia	Rasmussen et al 2010	610k	Tuva (18), *MngZ (1)	0	Tuvan	0
tuva12	Tuva	Tuvan	Russia	Siberia	Rasmussen et al 2010	610k	Tuva (18), *MngZ (1)	0	Tuvan	0
tuva2	Tuva	Tuvan	Russia	Siberia	Rasmussen et al 2010	610k	Tuva (18), *MngZ (1)	0	Tuvan	0
tuva5	Tuva	Tuvan	Russia	Siberia	Rasmussen et al 2010	610k	Tuva (18), *MngZ (1)	0	Tuvan	0
tuva3	Tuva	Tuvan	Russia	Siberia	Rasmussen et al 2010	610k	Tuva (18), *MngZ (1)	0	Tuvan	0
tuva7	Tuva	Tuvan	Russia	Siberia	Rasmussen et al 2010	610k	Tuva (18), *MngZ (1)	0	Tuvan	0
tuva6	Tuva	Tuvan	Russia	Siberia	Rasmussen et al 2010	610k	Tuva (18), *MngZ (1)	0	Tuvan	0
tuva9	Tuva	Tuvan	Russia	Siberia	Rasmussen et al 2010	610k	Tuva (18), *MngZ (1)	0	Tuvan	0
tuva5_1m	Tuva	Tuvan	Russia	Siberia	Yunusbayev et al 2015	1M	Tuva (18), *MngZ (1)	0	Tuvan	0
tuva15	Tuva	Tuvan	Russia	Siberia	Rasmussen et al 2010	610k	Tuva (18), *MngZ (1)	0	Tuvan	0
tuva89	Tuva	Tuvan	Russia	Siberia	Yunusbayev et al 2015	660k	Tuva (18), *MngZ (1)	0	Tuvan	0
tuva57	Tuva	Tuvan	Russia	Siberia	Yunusbayev et al 2015	660k	Tuva (18), *MngZ (1)	0	Tuvan	0
GRC12124557	Tuva	Tuvan	Russia	Siberia	Raghavan et al 2015 (America)	730K	Tuva (18), *MngZ (1)	0	Tuvan	0
GRC12124555	Tuva	Tuvan	Russia	Siberia	Raghavan et al 2015 (America)	730K	Tuva (18), *MngZ (1)	0	Tuvan	0
GRC12124556	Tuva	Tuvan	Russia	Siberia	Raghavan et al 2015 (America)	730K	Tuva (18), *MngZ (1)	0	Tuvan	0
TODG0	Tzh	Tuvan Tozhu	Russia	Siberia	This study	OmniExpress	MngZ (2), Tzh (1)	0	Tuvan-Tozhu	1
ZAA1	MngZ	Mongol Tsaatan	Mongolia	East Asia	This study	OmniExpress	MngZ (2), Tzh (1)	0	Tuvan-Tozhu	1
ZAA4	MngZ	Mongol Tsaatan	Mongolia	East Asia	This study	OmniExpress	MngZ (2), Tzh (1)	0	Tuvan-Tozhu	1
ZAA19	MngZ	Mongol Tsaatan	Mongolia	East Asia	This study	OmniExpress	Tuva (18), *MngZ (1)	1	Tuvan	1
TODG17	Tzh	Tuvan Tozhu	Russia	Siberia	This study	OmniExpress	MngZ (2), Tzh (4)	0	Tuvan-Tozhu	1
ZAA13	MngZ	Mongol Tsaatan	Mongolia	East Asia	This study	OmniExpress	MngZ (2), Tzh (4)	0	Tuvan-Tozhu	1
TODG62	Tzh	Tuvan Tozhu	Russia	Siberia	This study	OmniExpress	MngZ (2), Tzh (4)	0	Tuvan-Tozhu	1
TODG101	Tzh	Tuvan Tozhu	Russia	Siberia	This study	OmniExpress	MngZ (2), Tzh (4)	0	Tuvan-Tozhu	1
TODG36	Tzh	Tuvan Tozhu	Russia	Siberia	This study	OmniExpress	MngZ (2), Tzh (4)	0	Tuvan-Tozhu	1
ZAA45	MngZ	Mongol Tsaatan	Mongolia	East Asia	This study	OmniExpress	MngZ (2), Tzh (4)	0	Tuvan-Tozhu	1
Alt181	Alt	Altaian	Russia	Siberia	Cardona 2014	730K	Alt (12)	0	Altai South	0
Alt175	Alt	Altaian	Russia	Siberia	Cardona 2014	730K	Alt (12)	0	Altai South	0
Alt194	Alt	Altaian	Russia	Siberia	Cardona 2014	730K	Alt (12)	0	Altai South	0
Alt170	Alt	Altaian	Russia	Siberia	Cardona 2014	730K	Alt (12)	0	Altai South	0
Alt197	Alt	Altaian	Russia	Siberia	Cardona 2014	730K	Alt (12)	0	Altai South	0
Alt173	Alt	Altaian	Russia	Siberia	Cardona 2014	730K	Alt (12)	0	Altai South	0
Alt180	Alt	Altaian	Russia	Siberia	Cardona 2014	730K	Alt (12)	0	Altai South	0
Alt179	Alt	Altaian	Russia	Siberia	Cardona 2014	730K	Alt (12)	0	Altai South	0
Alt187	Alt	Altaian	Russia	Siberia	Cardona 2014	730K	Alt (12)	0	Altai South	0
Alt202	Alt	Altaian	Russia	Siberia	Cardona 2014	730K	Alt (12)	0	Altai South	0
Alt204	Alt	Altaian	Russia	Siberia	Cardona 2014	730K	Alt (12)	0	Altai South	0
AltTub225	AltTb	Altai Tubalar	Russia	Siberia	This study	OmniExpress	Alt (12)	1	Altai North	1
AltTl169	AltTl	Altai Teles	Russia	Siberia	This study	OmniExpress	Alt (2)	0	Altai South	1
AltTl170	AltTl	Altai Teles	Russia	Siberia	This study	OmniExpress	Alt (2)	0	Altai South	1
Shor590	Shor	Shor	Russia	Siberia	Cardona 2014	730K	Alt (3), *Shor (1)	1	N/A	0
AltTub170	AltTb	Altai Tubalar	Russia	Siberia	This study	OmniExpress	Alt (3), *Shor (1)	1	Altai South	1
AltTl166	AltTl	Altai Teles	Russia	Siberia	This study	OmniExpress	Alt (3), *Shor (1)	0	Altai South	1
AltTl208	AltTl	Altai Teles	Russia	Siberia	This study	OmniExpress	Alt (3), *Shor (1)	0	Altai South	1
even2737	Evn	Even	Russia	Siberia	Fedorova and Reidla et al 2013	660k	Evn (6)	0	Even	0
even2694	Evn	Even	Russia	Siberia	Fedorova and Reidla et al 2013	660k	Evn (6)	0	Even	0
even2682	Evn	Even	Russia	Siberia	Fedorova and Reidla et al 2013	660k	Evn (6)	0	Even	0
even2754	Evn	Even	Russia	Siberia	Fedorova and Reidla et al 2013	660k	Evn (6)	0	Even	0
even3777	Evn	Even	Russia	Siberia	Raghavan et al 2013	660k	Evn (6)	0	Even	0
even3776	Evn	Even	Russia	Siberia	Raghavan et al 2013	660k	Evn (6)	0	Even	0
Evn21	Evn	Even	Russia	Siberia	Cardona 2014	730K	Evn (1)	2	Even	0
Evn22	Evn	Even	Russia	Siberia	Cardona 2014	730K	Evn (6)	0	Even	0
EvnG353	Evn	Even	Russia	Siberia	Fedorova and Reidla et al 2013	730K	Evn (6)	0	Even	0
Evn49	Evn	Even	Russia	Siberia	Cardona 2014	730K	Evn (6)	0	Even	0
EvnG223	Evn	Even	Russia	Siberia	Fedorova and Reidla et al 2013	730K	Evn (6)	0	Even	0
Evn29	Evn	Even	Russia	Siberia	Cardona 2014	730K	Evn (6)	0	Even	0
Evn32	Evn	Even	Russia	Siberia	Cardona 2014	730K	Evn (6)	0	Even	0
Evk1	Evk	Evenk	Russia	Siberia	Cardona 2014	730K	Evk (9)	2	Evenk	0
Evk14	Evk	Evenk	Russia	Siberia	Cardona 2014	730K	Evk (9)	0	Evenk	0
Evk23	Evk	Evenk	Russia	Siberia	Cardona 2014	730K	Evk (9)	0	Evenk	0
Evk31	Evk	Evenk	Russia	Siberia	Cardona 2014	730K	Evk (2)	0	Evenk	0
Evk51	Evk	Evenk	Russia	Siberia	Cardona 2014	730K	Evk (9)	0	Evenk	0
Evk20	Evk	Evenk	Russia	Siberia	Cardona 2014	730K	Evk (9)	0	Evenk	0
Evk62	Evk	Evenk	Russia	Siberia	Cardona 2014	730K	Evk (2)	0	Evenk	0
Evk42	Evk	Evenk	Russia	Siberia	Cardona 2014	730K	Evk (9)	0	Evenk	0
Evk22	Evk	Evenk	Russia	Siberia	Cardona 2014	730K	Evk (9)	0	Evenk	0
Evk26	Evk	Evenk	Russia	Siberia	Cardona 2014	730K	Evk (6)	0	Evenk	0
Evenk-052	Evk	Evenk	Russia	Siberia	Raghavan et al 2015 (America)	730K	Evk (6)	0	Evenk	0
Evk16	Evk	Evenk	Russia	Siberia	Cardona 2014	730K	Evk (6)	0	Evenk	0
Evk28	Evk	Evenk	Russia	Siberia	Cardona 2014	730K	Evk (6)	0	Evenk	0
Evk46	Evk	Evenk	Russia	Siberia	Cardona 2014	730K	Evk (9)	0	Evenk	0
Evk56	Evk	Evenk	Russia	Siberia	Cardona 2014	730K	Evk (9)	0	Evenk	0
Evk55	Evk	Evenk	Russia	Siberia	Cardona 2014	730K	Evk (6)	0	Evenk	0
Evk35	Evk	Evenk	Russia	Siberia	Cardona 2014	730K	Evk (6)	0	Evenk	0
yakut1_1m	Ykt	Yakut	Russia	Siberia	Yunusbayev et al 2015	1M	Ykt (20)	0	Yakut	0
yakut8_1m	Ykt	Yakut	Russia	Siberia	Yunusbayev et al 2015	1M	Ykt (20)	0	Yakut	0
HGDP00965	Ykt	Yakut	Russia	Siberia	Li et al 2008	650k	Ykt (20)	0	Yakut	0
HGDP00955	Ykt	Yakut	Russia	Siberia	Li et al 2008	650k	Ykt (20)	0	Yakut	0
HGDP00952	Ykt	Yakut	Russia	Siberia	Li et al 2008	650k	Ykt (20)	0	Yakut	0
HGDP00961	Ykt	Yakut	Russia	Siberia	Li et al 2008	650k	Ykt (20)	0	Yakut	0
HGDP00954	Ykt	Yakut	Russia	Siberia	Li et al 2008	650k	Ykt (20)	0	Yakut	0
HGDP00967	Ykt	Yakut	Russia	Siberia	Li et al 2008	650k	Ykt (20)	0	Yakut	0
HGDP00962	Ykt	Yakut	Russia	Siberia	Li et al 2008	650k	Ykt (20)	0	Yakut	0
HGDP00956	Ykt	Yakut	Russia	Siberia	Li et al 2008	650k	Ykt (20)	0	Yakut	0
HGDP00963	Ykt	Yakut	Russia	Siberia	Li et al 2008	650k	Ykt (20)	0	Yakut	0
Yak36	Ykt	Yakut	Russia	Siberia	Cardona 2014	730K	Ykt (20)	0	Yakut	0
Yak5	Ykt	Yakut	Russia	Siberia	Cardona 2014	730K	Ykt (20)	0	Yakut	0
Yak18	Ykt	Yakut	Russia	Siberia	Cardona 2014	730K	Ykt (20)	0	Yakut	0
HGDP00958	Ykt	Yakut	Russia	Siberia	Li et al 2008	650k	Ykt (20)	0	Yakut	0
HGDP00948	Ykt	Yakut	Russia	Siberia	Li et al 2008	650k	Ykt (20)	0	Yakut	0
HGDP00964	Ykt	Yakut	Russia	Siberia	Li et al 2008	650k	Ykt (20)	0	Yakut	0
HGDP00966	Ykt	Yakut	Russia	Siberia	Li et al 2008	650k	Ykt (20)	0	Yakut	0
Yak131	Ykt	Yakut	Russia	Siberia	Cardona 2014	730K	Ykt (20)	0	Yakut	0
HGDP00968	Ykt	Yakut	Russia	Siberia	Li et al 2008	650k	Ykt (20)	0	Yakut	0
Dolgan7	Dlg	Dolgan	Russia	Siberia	Rasmussen et al 2010	660k	Dlg (4)	0	Dolgan	0
Dolgan5	Dlg	Dolgan	Russia	Siberia	Rasmussen et al 2010	660k	Dlg (4)	0	Dolgan	0
Dolgan3845	Dlg	Dolgan	Russia	Siberia	Raghavan et al 2013	660k	Dlg (4)	0	Dolgan	0
Dolgan3865	Dlg	Dolgan	Russia	Siberia	Fedorova and Reidla et al 2013	660k	Dlg (4)	0	Dolgan	0
Dolgan2	Dlg	Dolgan	Russia	Siberia	Rasmussen et al 2010	660k	Dlg (2)	0	Dolgan	0
Dolgan3840	Dlg	Dolgan	Russia	Siberia	Fedorova and Reidla et al 2013	660k	Dlg (2)	0	Dolgan	0
Dolgan6	Dlg	Dolgan	Russia	Siberia	Rasmussen et al 2010	660k	Dlg (2)	0	Dolgan	0
Dolgan1708	Dlg	Dolgan	Russia	Siberia	Fedorova and Reidla et al 2013	660k	Dlg (2)	0	Dolgan	0
forNenets_tin027_1m	Nnt	Nenet	Russia	Siberia	Yunusbayev et al 2015	1M	Nnt (2)	2	Nenet	0
forNenets_tin028_1m	Nnt	Nenet	Russia	Siberia	Yunusbayev et al 2015	1M	Nnt (2)	0	Nenet	0
forNenets_tin029_1m	Nnt	Nenet	Russia	Siberia	Yunusbayev et al 2015	1M	Nnt (4)	0	Nenet	0
nenets9	Nnt	Nenet	Russia	Siberia	Yunusbayev et al 2015	610k	Nnt (4)	0	Nenet	0
nenets4	Nnt	Nenet	Russia	Siberia	Yunusbayev et al 2015	610k	Nnt (4)	0	Nenet	0
nenets14	Nnt	Nenet	Russia	Siberia	Yunusbayev et al 2015	610k	Nnt (4)	0	Nenet	0
tunNenets_Sam065_1m	Nnt	Nenet	Russia	Siberia	Yunusbayev et al 2015	1M	Nnt (8)	0	Nenet	0
tunNenets_Sam749_1m	Nnt	Nenet	Russia	Siberia	Yunusbayev et al 2015	1M	Nnt (8)	0	Nenet	0
tunNenets_Sam163_1m	Nnt	Nenet	Russia	Siberia	Yunusbayev et al 2015	1M	Nnt (8)	0	Nenet	0
nenets1	Nnt	Nenet	Russia	Siberia	Yunusbayev et al 2015	610k	Nnt (8)	0	Nenet	0
nenets2	Nnt	Nenet	Russia	Siberia	Yunusbayev et al 2015	610k	Nnt (8)	0	Nenet	0
nenets13	Nnt	Nenet	Russia	Siberia	Yunusbayev et al 2015	610k	Nnt (8)	0	Nenet	0
nenets11	Nnt	Nenet	Russia	Siberia	Yunusbayev et al 2015	610k	Nnt (8)	0	Nenet	0
nenets5	Nnt	Nenet	Russia	Siberia	Yunusbayev et al 2015	610k	Nnt (8)	0	Nenet	0
hant6	Hnt	Khanti	Russia	Siberia	Tambets et al 2018	610k	Mns (2), Hnt (5)	0	Khanti-Mansi	0
hant4	Hnt	Khanti	Russia	Siberia	Tambets et al 2018	610k	Mns (2), Hnt (5)	0	Khanti-Mansi	0
hant1	Hnt	Khanti	Russia	Siberia	Tambets et al 2018	610k	Mns (2), Hnt (5)	0	Khanti-Mansi	0
hant9	Hnt	Khanti	Russia	Siberia	Tambets et al 2018	610k	Mns (2), Hnt (5)	0	Khanti-Mansi	0
hant5	Hnt	Khanti	Russia	Siberia	Tambets et al 2018	610k	Mns (2), Hnt (5)	0	Khanti-Mansi	0
Mansi85	Mns	Mansi	Russia	Siberia	Tambets et al 2018	660k	Mns (2), Hnt (5)	0	Khanti-Mansi	0
Mansi128	Mns	Mansi	Russia	Siberia	Tambets et al 2018	660k	Mns (2), Hnt (5)	0	Khanti-Mansi	0
Mansi110	Mns	Mansi	Russia	Siberia	Tambets et al 2018	660k	Mns (5)	0	Khanti-Mansi	0
Mansi80	Mns	Mansi	Russia	Siberia	Tambets et al 2018	660k	Mns (5)	0	Khanti-Mansi	0
Mansi138	Mns	Mansi	Russia	Siberia	Tambets et al 2018	660k	Mns (5)	0	Khanti-Mansi	0
Mansi2	Mns	Mansi	Russia	Siberia	Tambets et al 2018	660k	Mns (5)	0	Khanti-Mansi	0
Mansi228	Mns	Mansi	Russia	Siberia	Tambets et al 2018	660k	Mns (5)	0	Khanti-Mansi	0
hant3	Hnt	Khanti	Russia	Siberia	Tambets et al 2018	610k	Hnt (4)	0	Khanti-Mansi	0
hant7	Hnt	Khanti	Russia	Siberia	Tambets et al 2018	610k	Hnt (4)	0	Khanti-Mansi	0
hant8	Hnt	Khanti	Russia	Siberia	Tambets et al 2018	610k	Hnt (4)	0	Khanti-Mansi	0
hant10	Hnt	Khanti	Russia	Siberia	Tambets et al 2018	610k	Hnt (4)	0	Khanti-Mansi	0
AltKum24	AltKm	Altai Kumandin	Russia	Siberia	This study	OmniExpress	Alt (4)	0	Altai North	1
AltTub61	AltTb	Altai Tubalar	Russia	Siberia	This study	OmniExpress	Alt (4)	0	Altai North	1
AltTub4	AltTb	Altai Tubalar	Russia	Siberia	This study	OmniExpress	Alt (4)	0	Altai North	1
AltTub1	AltTb	Altai Tubalar	Russia	Siberia	This study	OmniExpress	Alt (4)	0	Altai North	1
AltChe14	AltCh	Altai Chelkan	Russia	Siberia	This study	OmniExpress	Alt (4), *Shor (1)	0	Altai North	1
AltChe16	AltCh	Altai Chelkan	Russia	Siberia	This study	OmniExpress	Alt (4), *Shor (1)	0	Altai North	1
Shor17B	Shor	Shor	Russia	Siberia	Cardona 2014	730K	Alt (4), *Shor (1)	1	N/A	0
AltKum6	AltKm	Altai Kumandin	Russia	Siberia	This study	OmniExpress	Alt (4), *Shor (1)	0	Altai North	1
AltKum9	AltKm	Altai Kumandin	Russia	Siberia	This study	OmniExpress	Alt (4), *Shor (1)	0	Altai North	1
Shor10B	Shor	Shor	Russia	Siberia	Cardona 2014	730K	Alt (1), Shor (2)	1	N/A	0
Shor28B	Shor	Shor	Russia	Siberia	Cardona 2014	730K	Alt (1), Shor (2)	1	N/A	0
AltChe8	AltCh	Altai Chelkan	Russia	Siberia	This study	OmniExpress	Alt (1), Shor (2)	0	Altai North	1
Hakas4	Khk	Khaka	Russia	Siberia	Fedorova and Reidla et al 2013	660k	Khk (3)	0	Khakas	0
Hakas8_238	Khk	Khaka	Russia	Siberia	Fedorova and Reidla et al 2013	660k	Khk (3)	0	Khakas	0
Hakas15_223	Khk	Khaka	Russia	Siberia	Fedorova and Reidla et al 2013	660k	Khk (3)	0	Khakas	0
Hakas9_162	Khk	Khaka	Russia	Siberia	Fedorova and Reidla et al 2013	660k	Khk (5)	0	Khakas	0
Hakas2	Khk	Khaka	Russia	Siberia	Fedorova and Reidla et al 2013	660k	Khk (5)	0	Khakas	0
Hakas6	Khk	Khaka	Russia	Siberia	Fedorova and Reidla et al 2013	660k	Khk (5)	0	Khakas	0
Hakas7	Khk	Khaka	Russia	Siberia	Fedorova and Reidla et al 2013	660k	Khk (5)	0	Khakas	0
Hakas13	Khk	Khaka	Russia	Siberia	Fedorova and Reidla et al 2013	660k	Khk (5)	0	Khakas	0
Hakas5_123	Khk	Khaka	Russia	Siberia	Fedorova and Reidla et al 2013	660k	Khk (5)	0	Khakas	0
Hakas16_101	Khk	Khaka	Russia	Siberia	Fedorova and Reidla et al 2013	660k	Khk (5)	0	Khakas	0
Hakas17_306	Khk	Khaka	Russia	Siberia	Fedorova and Reidla et al 2013	660k	Khk (5)	0	Khakas	0
Hakas35_386	Khk	Khaka	Russia	Siberia	Fedorova and Reidla et al 2013	660k	Khk (5)	0	Khakas	0
Hakas58	Khk	Khaka	Russia	Siberia	Fedorova and Reidla et al 2013	660k	Khk (5)	0	Khakas	0
Shor1B	Shor	Shor	Russia	Siberia	Cardona 2014	730K	Shor (4)	0	Shor	0
Shor-243	Shor	Shor	Russia	Siberia	Raghavan et al 2015 (America)	730K	Shor (4)	0	Shor	0
Shor-232	Shor	Shor	Russia	Siberia	Raghavan et al 2015 (America)	730K	Shor (4)	0	Shor	0
Shor25B	Shor	Shor	Russia	Siberia	Cardona 2014	730K	Shor (4)	0	Shor	0
Shor27B	Shor	Shor	Russia	Siberia	Cardona 2014	730K	Shor (3)	0	Shor	0
Shor21B	Shor	Shor	Russia	Siberia	Cardona 2014	730K	Shor (3)	0	Shor	0
Shor38B	Shor	Shor	Russia	Siberia	Cardona 2014	730K	Shor (3)	0	Shor	0
shor123	Shor	Shor	Russia	Siberia	Fedorova and Reidla et al 2013	660k	Shor (4)	0	Shor	0
shor125	Shor	Shor	Russia	Siberia	Fedorova and Reidla et al 2013	660k	Shor (4)	0	Shor	0
shor117	Shor	Shor	Russia	Siberia	Fedorova and Reidla et al 2013	660k	Shor (4)	0	Shor	0
Shor516	Shor	Shor	Russia	Siberia	Cardona 2014	730K	Shor (4)	0	Shor	0
Shor477	Shor	Shor	Russia	Siberia	Cardona 2014	730K	Shor (9)	0	Shor	0
Shor437	Shor	Shor	Russia	Siberia	Cardona 2014	730K	Shor (9)	0	Shor	0
Shor430	Shor	Shor	Russia	Siberia	Cardona 2014	730K	Shor (9)	0	Shor	0
Shor586	Shor	Shor	Russia	Siberia	Cardona 2014	730K	Shor (9)	0	Shor	0
Shor41B	Shor	Shor	Russia	Siberia	Cardona 2014	730K	Shor (9)	0	Shor	0
Shor470	Shor	Shor	Russia	Siberia	Cardona 2014	730K	Shor (9)	0	Shor	0
Shor591	Shor	Shor	Russia	Siberia	Cardona 2014	730K	Shor (9)	0	Shor	0
Shor541	Shor	Shor	Russia	Siberia	Cardona 2014	730K	Shor (9)	0	Shor	0
Shor600	Shor	Shor	Russia	Siberia	Cardona 2014	730K	Shor (9)	0	Shor	0
bashkir3_1m	Bshk	Bashkir	Russia	Europe	Yunusbayev et al 2015	1M	Bshk (5)	0	Bashkir	0
bashkir4_1m	Bshk	Bashkir	Russia	Europe	Yunusbayev et al 2015	1M	Bshk (5)	0	Bashkir	0
bashkir2_1m	Bshk	Bashkir	Russia	Europe	Yunusbayev et al 2015	1M	Bshk (5)	0	Bashkir	0
bashkir9	Bshk	Bashkir	Russia	Europe	Yunusbayev et al 2015	610k	Bshk (5)	0	Bashkir	0
bashkir18	Bshk	Bashkir	Russia	Europe	Yunusbayev et al 2015	610k	Bshk (5)	0	Bashkir	0
bashkir15	Bshk	Bashkir	Russia	Europe	Yunusbayev et al 2015	610k	Bshk (15)	0	Bashkir	0
bashkir11	Bshk	Bashkir	Russia	Europe	Yunusbayev et al 2015	610k	Bshk (15)	0	Bashkir	0
bashkir2	Bshk	Bashkir	Russia	Europe	Yunusbayev et al 2015	610k	Bshk (15)	0	Bashkir	0
bashkir1	Bshk	Bashkir	Russia	Europe	Yunusbayev et al 2015	610k	Bshk (15)	0	Bashkir	0
bashkir10	Bshk	Bashkir	Russia	Europe	Yunusbayev et al 2015	610k	Bshk (15)	0	Bashkir	0
bashkir4	Bshk	Bashkir	Russia	Europe	Yunusbayev et al 2015	610k	Bshk (15)	0	Bashkir	0
bashkir6	Bshk	Bashkir	Russia	Europe	Yunusbayev et al 2015	610k	Bshk (15)	0	Bashkir	0
bashkir7	Bshk	Bashkir	Russia	Europe	Yunusbayev et al 2015	610k	Bshk (15)	0	Bashkir	0
bashkir12	Bshk	Bashkir	Russia	Europe	Yunusbayev et al 2015	610k	Bshk (15)	0	Bashkir	0
bashkir5	Bshk	Bashkir	Russia	Europe	Yunusbayev et al 2015	610k	Bshk (15)	0	Bashkir	0
bashkir13	Bshk	Bashkir	Russia	Europe	Yunusbayev et al 2015	610k	Bshk (15)	0	Bashkir	0
bashkir19	Bshk	Bashkir	Russia	Europe	Yunusbayev et al 2015	610k	Bshk (15)	0	Bashkir	0
bashkir16	Bshk	Bashkir	Russia	Europe	Yunusbayev et al 2015	610k	Bshk (15)	0	Bashkir	0
bashkir14	Bshk	Bashkir	Russia	Europe	Yunusbayev et al 2015	610k	Bshk (15)	0	Bashkir	0
bashkir17	Bshk	Bashkir	Russia	Europe	Yunusbayev et al 2015	610k	Bshk (15)	0	Bashkir	0
nogay5	Nog	Nogai	Russia	Caucasus	Yunusbayev et al 2012	610k	Nog (15)	0	Nogai	0
nogay3	Nog	Nogai	Russia	Caucasus	Yunusbayev et al 2012	610k	Nog (15)	0	Nogai	0
nogay8	Nog	Nogai	Russia	Caucasus	Yunusbayev et al 2012	610k	Nog (15)	0	Nogai	0
nogay10	Nog	Nogai	Russia	Caucasus	Yunusbayev et al 2012	610k	Nog (15)	0	Nogai	0
nogay12	Nog	Nogai	Russia	Caucasus	Yunusbayev et al 2012	610k	Nog (15)	0	Nogai	0
nogay4	Nog	Nogai	Russia	Caucasus	Yunusbayev et al 2012	610k	Nog (15)	0	Nogai	0
nogay13	Nog	Nogai	Russia	Caucasus	Yunusbayev et al 2012	610k	Nog (15)	0	Nogai	0
nogay1	Nog	Nogai	Russia	Caucasus	Yunusbayev et al 2012	610k	Nog (15)	0	Nogai	0
nogay2	Nog	Nogai	Russia	Caucasus	Yunusbayev et al 2012	610k	Nog (15)	0	Nogai	0
nogay6	Nog	Nogai	Russia	Caucasus	Yunusbayev et al 2012	610k	Nog (15)	0	Nogai	0
nogay7	Nog	Nogai	Russia	Caucasus	Yunusbayev et al 2012	610k	Nog (15)	0	Nogai	0
nogay9	Nog	Nogai	Russia	Caucasus	Yunusbayev et al 2012	610k	Nog (15)	0	Nogai	0
nogay11	Nog	Nogai	Russia	Caucasus	Yunusbayev et al 2012	610k	Nog (15)	0	Nogai	0
nogay14	Nog	Nogai	Russia	Caucasus	Yunusbayev et al 2012	610k	Nog (15)	0	Nogai	0
nogay16	Nog	Nogai	Russia	Caucasus	Yunusbayev et al 2012	610k	Nog (15)	0	Nogai	0
usb72	Uzb	Uzbek	Uzbekistan	Central Asia	Behar et al 2010	610k	Uzb (8)	1	Uzbek-Uyghur*	0
uzbek80	Uzb	Uzbek	Uzbekistan	Central Asia	Raghavan et al 2013	660k	Uzb (8)	1	Uzbek-Uyghur*	0
uzbek55	Uzb	Uzbek	Uzbekistan	Central Asia	Raghavan et al 2013	660k	Uzb (8)	1	Uzbek-Uyghur*	0
uzbek96	Uzb	Uzbek	Uzbekistan	Central Asia	Raghavan et al 2013	660k	Uzb (8)	1	Uzbek-Uyghur*	0
usb78	Uzb	Uzbek	Uzbekistan	Central Asia	Behar et al 2010	610k	Uzb (8)	1	Uzbek-Uyghur*	0
usb83	Uzb	Uzbek	Uzbekistan	Central Asia	Behar et al 2010	610k	Uzb (8)	1	Uzbek-Uyghur*	0
usb64	Uzb	Uzbek	Uzbekistan	Central Asia	Behar et al 2010	610k	Uzb (8)	1	Uzbek-Uyghur*	0
uzbek88	Uzb	Uzbek	Uzbekistan	Central Asia	Raghavan et al 2013	660k	Uzb (8)	1	Uzbek-Uyghur*	0
usb2	Uzb	Uzbek	Uzbekistan	Central Asia	Behar et al 2010	610k	Uzb (2)	2	Uzbek-Uyghur	0
usb16	Uzb	Uzbek	Uzbekistan	Central Asia	Behar et al 2010	610k	Uzb (2)	0	Uzbek-Uyghur	0
usb6	Uzb	Uzbek	Uzbekistan	Central Asia	Behar et al 2010	610k	Uzb (2)	2	Uzbek-Uyghur	0
usb8	Uzb	Uzbek	Uzbekistan	Central Asia	Behar et al 2010	610k	Uzb (2)	0	Uzbek-Uyghur	0
usb1	Uzb	Uzbek	Uzbekistan	Central Asia	Behar et al 2010	610k	Uzb (7), Uyg (8)	0	Uzbek-Uyghur	0
usb13	Uzb	Uzbek	Uzbekistan	Central Asia	Behar et al 2010	610k	Uzb (7), Uyg (8)	0	Uzbek-Uyghur	0
usb24	Uzb	Uzbek	Uzbekistan	Central Asia	Behar et al 2010	610k	Uzb (7), Uyg (8)	0	Uzbek-Uyghur	0
usb25	Uzb	Uzbek	Uzbekistan	Central Asia	Behar et al 2010	610k	Uzb (7), Uyg (8)	0	Uzbek-Uyghur	0
usb32	Uzb	Uzbek	Uzbekistan	Central Asia	Behar et al 2010	610k	Uzb (7), Uyg (8)	0	Uzbek-Uyghur	0
HGDP01300	Uyg	Uyghur	China	East Asia	Li et al 2008	650k	Uzb (7), Uyg (8)	0	Uzbek-Uyghur	0
usb35	Uzb	Uzbek	Uzbekistan	Central Asia	Behar et al 2010	610k	Uzb (7), Uyg (8)	0	Uzbek-Uyghur	0
HGDP01303	Uyg	Uyghur	China	East Asia	Li et al 2008	650k	Uzb (7), Uyg (8)	0	Uzbek-Uyghur	0
HGDP01298	Uyg	Uyghur	China	East Asia	Li et al 2008	650k	Uzb (7), Uyg (8)	0	Uzbek-Uyghur	0
HGDP01306	Uyg	Uyghur	China	East Asia	Li et al 2008	650k	Uzb (7), Uyg (8)	0	Uzbek-Uyghur	0
HGDP01305	Uyg	Uyghur	China	East Asia	Li et al 2008	650k	Uzb (7), Uyg (8)	0	Uzbek-Uyghur	0
HGDP01301	Uyg	Uyghur	China	East Asia	Li et al 2008	650k	Uzb (7), Uyg (8)	0	Uzbek-Uyghur	0
HGDP01304	Uyg	Uyghur	China	East Asia	Li et al 2008	650k	Kzkh (17), *Uyg (1)	1	N/A	0
usb40	Uzb	Uzbek	China	East Asia	Behar et al 2010	610k	Uzb (7), Uyg (8)	0	Uzbek-Uyghur	0
HGDP01297	Uyg	Uyghur	China	East Asia	Li et al 2008	650k	Uzb (7), Uyg (8)	0	Uzbek-Uyghur	0
uighur4_1m	Uyg	Uyghur	Kazakhstan	Central Asia	Yunusbayev et al 2015	1M	Uzb (7), Uyg (8)	0	Uzbek-Uyghur	0
kirgiz24	Krg	Kyrgyz	Kyrgyzstan	Central Asia	Raghavan et al 2013	660k	Krg (2)	2	Kyrgyz	0
kirgiz33	Krg	Kyrgyz	Kyrgyzstan	Central Asia	Raghavan et al 2013	660k	Krg (2)	0	Kyrgyz	0
kirghiz1_1m	Krg	Kyrgyz	Kyrgyzstan	Central Asia	Yunusbayev et al 2015	1M	Krg (15)	0	Kyrgyz	0
kirgiz23	Krg	Kyrgyz	Kyrgyzstan	Central Asia	Raghavan et al 2013	660k	Krg (15)	0	Kyrgyz	0
KGZ003_kirghizTienShan	Krg	Kyrgyz	Kyrgyzstan	Central Asia	Yunusbayev et al 2015	1M	Krg (15)	0	Kyrgyz	0
kirghiz3_1m	Krg	Kyrgyz	Kyrgyzstan	Central Asia	Yunusbayev et al 2015	1M	Krg (15)	0	Kyrgyz	0
KGZ067_kirgiz_TienShan	Krg	Kyrgyz	Kyrgyzstan	Central Asia	Yunusbayev et al 2015	1M	Krg (15)	0	Kyrgyz	0
kirgiz30	Krg	Kyrgyz	Kyrgyzstan	Central Asia	Raghavan et al 2013	660k	Krg (15)	0	Kyrgyz	0
KGZ069_kirghiz	Krg	Kyrgyz	Kyrgyzstan	Central Asia	Yunusbayev et al 2015	1M	Krg (15)	0	Kyrgyz	0
kirgiz21	Krg	Kyrgyz	Kyrgyzstan	Central Asia	Raghavan et al 2013	660k	Krg (15)	0	Kyrgyz	0
kirgiz28	Krg	Kyrgyz	Kyrgyzstan	Central Asia	Raghavan et al 2013	660k	Krg (15)	0	Kyrgyz	0
kirgiz35	Krg	Kyrgyz	Kyrgyzstan	Central Asia	Raghavan et al 2013	660k	Krg (15)	0	Kyrgyz	0
KirgizKGN66	Krg	Kyrgyz	Kyrgyzstan	Central Asia	Raghavan et al 2013	660k	Krg (15)	0	Kyrgyz	0
KirgizKGN62	Krg	Kyrgyz	Kyrgyzstan	Central Asia	Raghavan et al 2013	660k	Krg (15)	0	Kyrgyz	0
KirgizKGN84	Krg	Kyrgyz	Kyrgyzstan	Central Asia	Raghavan et al 2013	660k	Krg (15)	0	Kyrgyz	0
KirgizKGN82	Krg	Kyrgyz	Kyrgyzstan	Central Asia	Raghavan et al 2013	660k	Krg (15)	0	Kyrgyz	0
KirgizKGN71	Krg	Kyrgyz	Kyrgyzstan	Central Asia	Raghavan et al 2013	660k	Krg (15)	0	Kyrgyz	0
KKG182	SKlm	Sart-Kalmak	Kyrgyzstan	Central Asia	This study	OmniExpress	SKlm (5)	0	Sart-Kalmak	1
KKG160	SKlm	Sart-Kalmak	Kyrgyzstan	Central Asia	This study	OmniExpress	SKlm (5)	0	Sart-Kalmak	1
KKG150	SKlm	Sart-Kalmak	Kyrgyzstan	Central Asia	This study	OmniExpress	SKlm (5)	0	Sart-Kalmak	1
KKG157	SKlm	Sart-Kalmak	Kyrgyzstan	Central Asia	This study	OmniExpress	SKlm (5)	0	Sart-Kalmak	1
KKG185	SKlm	Sart-Kalmak	Kyrgyzstan	Central Asia	This study	OmniExpress	SKlm (5)	0	Sart-Kalmak	1
LHPG120_kazakhTienShan	Kzkh	Kazakh	Kazakhstan	Central Asia	Yunusbayev et al 2015	1M	Kzkh (17), *Uyg (1)	0	N/A	0
Kazakh73cp	Kzkh	Kazakh	Kazakhstan	Central Asia	Raghavan et al 2013	660k	Kzkh (17), *Uyg (1)	0	Kazakh	0
Kazakh46cp	Kzkh	Kazakh	Kazakhstan	Central Asia	Raghavan et al 2013	660k	Kzkh (17), *Uyg (1)	0	N/A	0
Kazakh54cp	Kzkh	Kazakh	Kazakhstan	Central Asia	Raghavan et al 2013	660k	Kzkh (17), *Uyg (1)	0	Kazakh	0
kazakh164	Kzkh	Kazakh	Kazakhstan	Central Asia	Raghavan et al 2013	660k	Kzkh (17), *Uyg (1)	0	Kazakh	0
Kazakh58cp	Kzkh	Kazakh	Kazakhstan	Central Asia	Raghavan et al 2013	660k	Kzkh (17), *Uyg (1)	0	N/A	0
Kazakh48cp	Kzkh	Kazakh	Kazakhstan	Central Asia	Raghavan et al 2013	660k	Kzkh (17), *Uyg (1)	0	N/A	0
Kazakh56cp	Kzkh	Kazakh	Kazakhstan	Central Asia	Raghavan et al 2013	660k	Kzkh (17), *Uyg (1)	0	N/A	0
kazakh178	Kzkh	Kazakh	Kazakhstan	Central Asia	Raghavan et al 2013	660k	Kzkh (17), *Uyg (1)	0	Kazakh	0
Kazakh62cp	Kzkh	Kazakh	Kazakhstan	Central Asia	Raghavan et al 2013	660k	Kzkh (17), *Uyg (1)	0	N/A	0
Kazakh52cp	Kzkh	Kazakh	Kazakhstan	Central Asia	Raghavan et al 2013	660k	Kzkh (17), *Uyg (1)	0	N/A	0
Kazakh32cp	Kzkh	Kazakh	Kazakhstan	Central Asia	Raghavan et al 2013	660k	Kzkh (17), *Uyg (1)	0	N/A	0
LPGH119kazakh_cw	Kzkh	Kazakh	Kazakhstan	Central Asia	Yunusbayev et al 2015	1M	Kzkh (17), *Uyg (1)	0	N/A	0
Kazakh34cp	Kzkh	Kazakh	Kazakhstan	Central Asia	Raghavan et al 2013	660k	Kzkh (17), *Uyg (1)	0	N/A	0
Kazakh63cp	Kzkh	Kazakh	Kazakhstan	Central Asia	Raghavan et al 2013	660k	Kzkh (17), *Uyg (1)	0	N/A	0
Kazakh65cp	Kzkh	Kazakh	Kazakhstan	Central Asia	Raghavan et al 2013	660k	Kzkh (17), *Uyg (1)	0	Kazakh	0
Kazakh67cp	Kzkh	Kazakh	Kazakhstan	Central Asia	Raghavan et al 2013	660k	Kzkh (17), *Uyg (1)	0	Kazakh	0
HGDP00536	Fr	French	France	Europe	Bergström et al. 2020	N/A	N/A	N/A	N/A	1
HGDP00539	Fr	French	France	Europe	Bergström et al. 2020	N/A	N/A	N/A	N/A	1
HGDP00519	Fr	French	France	Europe	Bergström et al. 2020	N/A	N/A	N/A	N/A	1
HGDP00512	Fr	French	France	Europe	Bergström et al. 2020	N/A	N/A	N/A	N/A	1
HGDP00513	Fr	French	France	Europe	Bergström et al. 2020	N/A	N/A	N/A	N/A	1
HGDP00527	Fr	French	France	Europe	Bergström et al. 2020	N/A	N/A	N/A	N/A	1
HGDP00524	Fr	French	France	Europe	Bergström et al. 2020	N/A	N/A	N/A	N/A	1
HGDP00511	Fr	French	France	Europe	Bergström et al. 2020	N/A	N/A	N/A	N/A	1
HGDP00520	Fr	French	France	Europe	Bergström et al. 2020	N/A	N/A	N/A	N/A	1
HGDP00522	Fr	French	France	Europe	Bergström et al. 2020	N/A	N/A	N/A	N/A	1
HGDP00535	Fr	French	France	Europe	Bergström et al. 2020	N/A	N/A	N/A	N/A	1
HGDP00523	Fr	French	France	Europe	Bergström et al. 2020	N/A	N/A	N/A	N/A	1
HGDP00518	Fr	French	France	Europe	Bergström et al. 2020	N/A	N/A	N/A	N/A	1
HGDP00531	Fr	French	France	Europe	Bergström et al. 2020	N/A	N/A	N/A	N/A	1
HGDP00537	Fr	French	France	Europe	Bergström et al. 2020	N/A	N/A	N/A	N/A	1
HGDP00528	Fr	French	France	Europe	Bergström et al. 2020	N/A	N/A	N/A	N/A	1
HGDP00516	Fr	French	France	Europe	Bergström et al. 2020	N/A	N/A	N/A	N/A	1
HGDP00529	Fr	French	France	Europe	Bergström et al. 2020	N/A	N/A	N/A	N/A	1
HGDP00515	Fr	French	France	Europe	Bergström et al. 2020	N/A	N/A	N/A	N/A	1
HGDP00538	Fr	French	France	Europe	Bergström et al. 2020	N/A	N/A	N/A	N/A	1
HGDP00525	Fr	French	France	Europe	Bergström et al. 2020	N/A	N/A	N/A	N/A	1
HGDP00517	Fr	French	France	Europe	Bergström et al. 2020	N/A	N/A	N/A	N/A	1
HGDP00514	Fr	French	France	Europe	Bergström et al. 2020	N/A	N/A	N/A	N/A	1
HGDP00534	Fr	French	France	Europe	Bergström et al. 2020	N/A	N/A	N/A	N/A	1
HGDP00521	Fr	French	France	Europe	Bergström et al. 2020	N/A	N/A	N/A	N/A	1
HGDP00526	Fr	French	France	Europe	Bergström et al. 2020	N/A	N/A	N/A	N/A	1
HGDP00533	Fr	French	France	Europe	Bergström et al. 2020	N/A	N/A	N/A	N/A	1
HGDP00530	Fr	French	France	Europe	Bergström et al. 2020	N/A	N/A	N/A	N/A	1
HGDP00471	Mbu	Mbuti	Democratic Republic of Congo	Africa	Bergström et al. 2020	N/A	N/A	N/A	N/A	1
HGDP00462	Mbu	Mbuti	Democratic Republic of Congo	Africa	Bergström et al. 2020	N/A	N/A	N/A	N/A	1
HGDP00450	Mbu	Mbuti	Democratic Republic of Congo	Africa	Bergström et al. 2020	N/A	N/A	N/A	N/A	1
HGDP00463	Mbu	Mbuti	Democratic Republic of Congo	Africa	Bergström et al. 2020	N/A	N/A	N/A	N/A	1
HGDP00467	Mbu	Mbuti	Democratic Republic of Congo	Africa	Bergström et al. 2020	N/A	N/A	N/A	N/A	1
HGDP00478	Mbu	Mbuti	Democratic Republic of Congo	Africa	Bergström et al. 2020	N/A	N/A	N/A	N/A	1
HGDP01081	Mbu	Mbuti	Democratic Republic of Congo	Africa	Bergström et al. 2020	N/A	N/A	N/A	N/A	1
HGDP00984	Mbu	Mbuti	Democratic Republic of Congo	Africa	Bergström et al. 2020	N/A	N/A	N/A	N/A	1
HGDP00456	Mbu	Mbuti	Democratic Republic of Congo	Africa	Bergström et al. 2020	N/A	N/A	N/A	N/A	1
HGDP00449	Mbu	Mbuti	Democratic Republic of Congo	Africa	Bergström et al. 2020	N/A	N/A	N/A	N/A	1
HGDP00476	Mbu	Mbuti	Democratic Republic of Congo	Africa	Bergström et al. 2020	N/A	N/A	N/A	N/A	1
HGDP00474	Mbu	Mbuti	Democratic Republic of Congo	Africa	Bergström et al. 2020	N/A	N/A	N/A	N/A	1
HGDP00982	Mbu	Mbuti	Democratic Republic of Congo	Africa	Bergström et al. 2020	N/A	N/A	N/A	N/A	1
HGDP00799	Orca	Orcadian	Orkney Islands	Europe	Bergström et al. 2020	N/A	N/A	N/A	N/A	1
HGDP00797	Orca	Orcadian	Orkney Islands	Europe	Bergström et al. 2020	N/A	N/A	N/A	N/A	1
HGDP00808	Orca	Orcadian	Orkney Islands	Europe	Bergström et al. 2020	N/A	N/A	N/A	N/A	1
HGDP00807	Orca	Orcadian	Orkney Islands	Europe	Bergström et al. 2020	N/A	N/A	N/A	N/A	1
HGDP00803	Orca	Orcadian	Orkney Islands	Europe	Bergström et al. 2020	N/A	N/A	N/A	N/A	1
HGDP00794	Orca	Orcadian	Orkney Islands	Europe	Bergström et al. 2020	N/A	N/A	N/A	N/A	1
HGDP00800	Orca	Orcadian	Orkney Islands	Europe	Bergström et al. 2020	N/A	N/A	N/A	N/A	1
HGDP00802	Orca	Orcadian	Orkney Islands	Europe	Bergström et al. 2020	N/A	N/A	N/A	N/A	1
HGDP00810	Orca	Orcadian	Orkney Islands	Europe	Bergström et al. 2020	N/A	N/A	N/A	N/A	1
HGDP00805	Orca	Orcadian	Orkney Islands	Europe	Bergström et al. 2020	N/A	N/A	N/A	N/A	1
HGDP00806	Orca	Orcadian	Orkney Islands	Europe	Bergström et al. 2020	N/A	N/A	N/A	N/A	1
HGDP00804	Orca	Orcadian	Orkney Islands	Europe	Bergström et al. 2020	N/A	N/A	N/A	N/A	1
HGDP00795	Orca	Orcadian	Orkney Islands	Europe	Bergström et al. 2020	N/A	N/A	N/A	N/A	1
HGDP00798	Orca	Orcadian	Orkney Islands	Europe	Bergström et al. 2020	N/A	N/A	N/A	N/A	1
HGDP00796	Orca	Orcadian	Orkney Islands	Europe	Bergström et al. 2020	N/A	N/A	N/A	N/A	1
HGDP01164	Tusc	Tuscan	Italy	Europe	Bergström et al. 2020	N/A	N/A	N/A	N/A	1
HGDP01166	Tusc	Tuscan	Italy	Europe	Bergström et al. 2020	N/A	N/A	N/A	N/A	1
HGDP01169	Tusc	Tuscan	Italy	Europe	Bergström et al. 2020	N/A	N/A	N/A	N/A	1
HGDP01161	Tusc	Tuscan	Italy	Europe	Bergström et al. 2020	N/A	N/A	N/A	N/A	1
HGDP01167	Tusc	Tuscan	Italy	Europe	Bergström et al. 2020	N/A	N/A	N/A	N/A	1
HGDP01162	Tusc	Tuscan	Italy	Europe	Bergström et al. 2020	N/A	N/A	N/A	N/A	1
HGDP01163	Tusc	Tuscan	Italy	Europe	Bergström et al. 2020	N/A	N/A	N/A	N/A	1
HGDP01168	Tusc	Tuscan	Italy	Europe	Bergström et al. 2020	N/A	N/A	N/A	N/A	1
Notes:
Prunning: we removed samples marked with “1” (falling into a distinct cluster compared to the majority of this population's samples) and “2” (forming a separate tip within the cluster) from populations and only those marked with “2” (related to Fig.4).
f4 statistics: only samples marked with "1" were included in the analysis
In GT analysis:
Kalmyk-OWM, Kalmyk-OWM* and Kalmyk-OWM** were used as three individual groups including all Kalmyk subgroups, Mongol Derbet and Mongol Torgut, respectively.
Uzbek-Uygur and Uzbek-Uygur* were used as two individual groups including mixture of Uzbeks and Uygurs and a subset of Uzbek individuals, respectively.
References:
Behar, Doron M., Mait Metspalu, Yael Baran, Naama M. Kopelman, Bayazit Yunusbayev, Ariella Gladstein, Shay Tzur, et al. 2013. “No Evidence from Genome-Wide Data of a Khazar Origin for the Ashkenazi Jews.” Human Biology 85 (6): 859–900.
Behar, Doron M., Bayazit Yunusbayev, Mait Metspalu, Ene Metspalu, Saharon Rosset, Jüri Parik, Siiri Rootsi, et al. 2010. “The Genome-Wide Structure of the Jewish People.” Nature 466 (7303): 238–42.
Bergström Anders, McCarthy Shane A., Hui Ruoyun, Almarri Mohammed A., Ayub Qasim, Danecek Petr, Chen Yuan, et al. “Insights into human genetic variation and population history from 929 diverse genomes.” Science. 2020 367(6484):eaay5012.
Cardona, Alexia, Luca Pagani, Tiago Antao, Daniel J. Lawson, Christina A. Eichstaedt, Bryndis Yngvadottir, Ma Than Than Shwe, et al. 2014. “Genome-Wide Analysis of Cold Adaptation in Indigenous Siberian Populations.” PloS One 9 (5): e98076.
Fedorova, Sardana A., Maere Reidla, Ene Metspalu, Mait Metspalu, Siiri Rootsi, Kristiina Tambets, Natalya Trofimova, et al. 2013. “Autosomal and Uniparental Portraits of the Native Populations of Sakha (Yakutia): Implications for the Peopling of Northeast Eurasia.” BMC Evolutionary Biology 13 (June): 127.
Li, Jun Z., Devin M. Absher, Hua Tang, Audrey M. Southwick, Amanda M. Casto, Sohini Ramachandran, Howard M. Cann, et al. 2008. “Worldwide Human Relationships Inferred from Genome-Wide Patterns of Variation.” Science 319 (5866): 1100–1104.
Raghavan, Maanasa, Michael DeGiorgio, Anders Albrechtsen, Ida Moltke, Pontus Skoglund, Thorfinn S. Korneliussen, Bjarne Grønnow, et al. 2014. “The Genetic Prehistory of the New World Arctic.” Science 345 (6200): 1255832.
Raghavan, Maanasa, Matthias Steinrücken, Kelley Harris, Stephan Schiffels, Simon Rasmussen, Michael DeGiorgio, Anders Albrechtsen, et al. 2015. “POPULATION GENETICS. Genomic Evidence for the Pleistocene and Recent Population History of Native Americans.” Science 349 (6250): aab3884.
Rasmussen, Morten, Yingrui Li, Stinus Lindgreen, Jakob Skou Pedersen, Anders Albrechtsen, Ida Moltke, Mait Metspalu, et al. 2010. “Ancient Human Genome Sequence of an Extinct Palaeo-Eskimo.” Nature 463 (7282): 757–62.
Tambets, Kristiina, Bayazit Yunusbayev, Georgi Hudjashov, Anne-Mai Ilumäe, Siiri Rootsi, Terhi Honkola, Outi Vesakoski, et al. 2018. “Genes Reveal Traces of Common Recent Demographic History for Most of the Uralic-Speaking Populations.” Genome Biology 19 (1): 139.
Yunusbayev, Bayazit, Mait Metspalu, Mari Järve, Ildus Kutuev, Siiri Rootsi, Ene Metspalu, Doron M. Behar, et al. 2012. “The Caucasus as an Asymmetric Semipermeable Barrier to Ancient Human Migrations.” Molecular Biology and Evolution 29 (1): 359–65.
Yunusbayev, Bayazit, Mait Metspalu, Ene Metspalu, Albert Valeev, Sergei Litvinov, Ruslan Valiev, Vita Akhmetova, et al. 2015. “The Genetic Legacy of the Expansion of Turkic-Speaking Nomads across Eurasia.” PLoS Genetics 11 (4): e1005068.

## Sheet: Coordinates
Full population name	Longitude	Latitude	Language group
Mari	55.42	55.36	Ural
Tatar	53.52	54.36	Turkic
Komi	50.48	61.41	Ural
Udmurt	53.13	56.5	Ural
Mansi	69.0	61.0	Ural
Finn	24.938379	60.169856	Ural
Mordva	45.1	54.1	Ural
Russian South	36.149	51.711	Indo-European
Russian North	40.97	57.77	Indo-European
Kumyk	46.498	43.608	Turkic
Lezgin	47.772	41.59	North Caucasian
Chechen	45.661550	43.320239	North Caucasian
Adyghe	39	44	North Caucasian
Ossetian	44.673	43.03	Indo-European
Balkar	43.616	43.316	Turkic
Oroqen	126.5	50.5	Tungus-Manchu
Daur	124	48.5	Mongolian
Tu	101	36	Mongolian
Han	114	27.501	Sino-Tibetan
Tujia	109.851254	29.00144	Sino-Tibetan
Buryat	109.45	53.13	Mongolian
Kalmyk Xinjiang	43.842679	87.603940	Mongolian
Kalmyk Derbet	46.493195	44.157050	Mongolian
Kalmyk Khoshut	47.081859	45.497470	Mongolian
Kalmyk Buzav	45.392042	47.365434	Mongolian
Kalmyk Torgut	45.392042,	47.365434	Mongolian
Mongol Derbet	49.989159	92.059668	Mongolian
Mongol Torgut	46.935172	93.618429	Mongolian
Tuvan	94.17	51.31	Turkic
Tuvan Tozhu	52.445574	96.236820	Turkic
Mongol Tsaatan	51.355871	99.346425	Turkic
Altaian	87	50.44	Turkic
Altai Tubalar	51.790430	87.252547	Turkic
Altai Teles	50.640900	87.961646	Turkic
Even	123.37	66.76	Tungus-Manchu
Evenk	116	66	Tungus-Manchu
Yakut	129.5	63	Turkic
Dolgan	112	73	Turkic
Nenet	86	69	Ural
Khanti	73.706024	61.2173	Ural
Altai Kumandin	52.12414	87.10969	Turkic
Altai Chelkan	52.254930	87.121696	Turkic
Khaka	90	53.3	Turkic
Shor	87.87	52.902	Turkic
Bashkir	57.11	53.52	Turkic
Nogai	41.931	44.351	Turkic
Uzbek	66.25	39.5	Turkic
Uyghur	81	44	Turkic
Kyrgyz	74.19	41.14	Turkic
Sart-Kalmak	42.468008	78.346894	Mongolian
Kazakh	71	50	Turkic
