# Supplementary material for: Gene pool preservation across time and space In Mongolian-speaking Oirats
Source: Eur J Hum Genet. 2024 Apr 11;32(9):1150–8. doi: 10.1038/s41431-024-01588-w (PMC11369229; doi:10.1038/s41431-024-01588-w)
Supplement: Supplementary file 14 — TableS3. [file 41431_2024_1588_MOESM14_ESM.xlsx]

## Sheet: TableS3
Table.S.3. Donor populations used in GLOBETROTTER analysis.
	Donor populations
Target group	Altai South	Altai North	Sart-Kalmak	Kalmyk (all)	Mongol Derbet	Mongol Torgut	Mongol Tsaatan_Tozhu	Tuvan	Kalmyk Buzav	Kalmyk Derbet	Kalmyk Khoshut	Kalmyk Torgut	Kalmyk Xinjiang
Altai South	0	0	1	1	1	1	1	1	na	na	na	na	na
Altai North	0	0	1	1	1	1	1	1	na	na	na	na	na
Sart-Kalmak	1	1	0	1	1	1	1	1	na	na	na	na	na
Kalmyk (all)	1	1	1	0	0	0	1	1	na	na	na	na	na
Mongol Derbet	1	1	1	0	0	0	1	1	na	na	na	na	na
Mongol Torgut	1	1	1	0	0	0	1	1	na	na	na	na	na
Mongol Tsaatan_Tozhu	1	1	1	1	1	1	0	0	na	na	na	na	na
Tuvan	1	1	1	1	1	1	0	0	na	na	na	na	na
Kalmyk Buzav	1	1	1	0	0	0	1	1	0	0	0	0	0
Kalmyk Derbet	1	1	1	0	0	0	1	1	0	0	0	0	0
Kalmyk Khoshut	1	1	1	0	0	0	1	1	0	0	0	0	0
Kalmyk Torgut	1	1	1	0	0	0	1	1	0	0	0	0	0
Kalmyk Xinjiang	1	1	1	0	0	0	1	1	0	0	0	0	0
Note that Kalmyks were analyzed as a single group (Kalmyk (all), shaded in green), and as five individual populations (Kalmyk Buzav, Kalmyk Derbet, Kalmyk Khoshut, Kalmyk Torgut, Kalmyk Xinjiang, shaded in blue). For the analysis of non-Kalmyk populations, only combined Kalmyk group (green) was used as a donor and, therefore, five individual Kalmyk groups are marked as ‘na’ as donors for non-Kalm…
