# Supplementary material for: Gene pool preservation across time and space In Mongolian-speaking Oirats
Source: Eur J Hum Genet. 2024 Apr 11;32(9):1150–8. doi: 10.1038/s41431-024-01588-w (PMC11369229; doi:10.1038/s41431-024-01588-w)
Supplement: Supplementary file 15 — TableS4. [file 41431_2024_1588_MOESM15_ESM.xlsx]

## Sheet: TableS4
Table.S.4.Ancient individuals and groupings used for f3 outgroup statistics.
Individual ID	Grouping	Reference
SHT001	Afanasievo_Mongolia	Jeong et al 2020
SHT002	Afanasievo_Mongolia	Jeong et al 2020
ARS026.A0101	Altai_MLBA	Jeong et al 2018
BER002	Altai_MLBA	Jeong et al 2020
BIL001	Altai_MLBA	Jeong et al 2020
KHI001	Altai_MLBA	Jeong et al 2020
SBG001	Altai_MLBA	Jeong et al 2020
ULI001	Altai_MLBA	Jeong et al 2020
ULI003	Altai_MLBA	Jeong et al 2020
I1407	Armenia_C	Lazaridis et al 2016
I1409	Armenia_C	Lazaridis et al 2016
I1631	Armenia_C	Lazaridis et al 2016
I1632	Armenia_C	Lazaridis et al 2016
I1634	Armenia_C	Lazaridis et al 2016
I1633	Armenia_EBA	Lazaridis et al 2016
I1635	Armenia_EBA	Lazaridis et al 2016
I1658	Armenia_EBA	Lazaridis et al 2016
RISE396_noUDG.SG	Armenia_LBA.SG	Allentoft et al 2015
RISE397_noUDG.SG	Armenia_LBA.SG	Allentoft et al 2015
RISE407_noUDG.SG	Armenia_LBA.SG	Allentoft et al 2015
RISE408_noUDG.SG	Armenia_LBA.SG	Allentoft et al 2015
RISE412_noUDG.SG	Armenia_LBA.SG	Allentoft et al 2015
LateDorset-XIV-H_126_noUDG.SG	Canada_LateDorset.SG	Raghavan et al 2014b
ERM001	CentralMongolia_preBA	Jeong et al 2020
CHN001	Chandman_IA	Jeong et al 2020
CHN003	Chandman_IA	Jeong et al 2020
CHN004	Chandman_IA	Jeong et al 2020
CHN006	Chandman_IA	Jeong et al 2020
CHN007	Chandman_IA	Jeong et al 2020
CHN008	Chandman_IA	Jeong et al 2020
CHN012	Chandman_IA	Jeong et al 2020
CHN015	Chandman_IA	Jeong et al 2020
CHN016	Chandman_IA	Jeong et al 2020
KUM001	Chemurchek_northAltai	Jeong et al 2020
KUR001	Chemurchek_northAltai	Jeong et al 2020
IAG001	Chemurchek_southAltai	Jeong et al 2020
YAG001	Chemurchek_southAltai	Jeong et al 2020
Tianyuan	China_Tianyuan	Yang et al 2017
I4130	Czech_EBA_Unetice	Olalde et al 2018
SKT007	Early_Xiongnu_SKT007	Jeong et al 2020
OLN007	EarlyMed_OLN007	Jeong et al 2020
TUK001	EarlyMed_TUK001	Jeong et al 2020
TUM001	EarlyMed_TUM001	Jeong et al 2020
NOM001	EarlyMed_Turk	Jeong et al 2020
TSB001	EarlyMed_Turk	Jeong et al 2020
UGU001	EarlyMed_Turk	Jeong et al 2020
ULI002	EarlyMed_Turk	Jeong et al 2020
ZAA002	EarlyMed_Turk	Jeong et al 2020
ZAA004	EarlyMed_Turk	Jeong et al 2020
ZAA007	EarlyMed_Turk	Jeong et al 2020
OLN001	EarlyMed_Uigur	Jeong et al 2020
OLN002	EarlyMed_Uigur	Jeong et al 2020
OLN004	EarlyMed_Uigur	Jeong et al 2020
OLN005	EarlyMed_Uigur	Jeong et al 2020
OLN008	EarlyMed_Uigur	Jeong et al 2020
OLN009	EarlyMed_Uigur	Jeong et al 2020
OLN010	EarlyMed_Uigur	Jeong et al 2020
OLN011	EarlyMed_Uigur	Jeong et al 2020
OLN012	EarlyMed_Uigur	Jeong et al 2020
ZAA001	EarlyMed_Uigur	Jeong et al 2020
JAG001	EarlyXiongnu_rest	Jeong et al 2020
SKT002	EarlyXiongnu_rest	Jeong et al 2020
SKT004	EarlyXiongnu_rest	Jeong et al 2020
SKT005	EarlyXiongnu_rest	Jeong et al 2020
SKT012	EarlyXiongnu_rest	Jeong et al 2020
AST001	EarlyXiongnu_west	Jeong et al 2020
SKT001	EarlyXiongnu_west	Jeong et al 2020
SKT003	EarlyXiongnu_west	Jeong et al 2020
SKT008	EarlyXiongnu_west	Jeong et al 2020
SKT009	EarlyXiongnu_west	Jeong et al 2020
SKT010	EarlyXiongnu_west	Jeong et al 2020
SOU001	EastMongolia_preBA	Jeong et al 2020
FNO001	Fofonovo_EN	Jeong et al 2020
FNO003	Fofonovo_EN	Jeong et al 2020
FNO006	Fofonovo_EN	Jeong et al 2020
FNO007	Fofonovo_EN	Jeong et al 2020
KK1_noUDG.SG	Georgia_Kotias.SG	Jones et al 2015
SATP_noUDG.SG	Georgia_Satsurblia.SG	Jones et al 2015
I0108	Germany_BellBeaker	Mathieson et al 2015
I0111	Germany_BellBeaker	Mathieson et al 2015
I0112	Germany_BellBeaker	Mathieson et al 2015
I0113	Germany_BellBeaker	Mathieson et al 2015
I0806	Germany_BellBeaker	Mathieson et al 2015
I1546	Germany_BellBeaker	Mathieson et al 2015
I1549	Germany_BellBeaker	Mathieson et al 2015
RISE434_noUDG.SG	Germany_CordedWare	Allentoft et al 2015
RISE435_noUDG.SG	Germany_CordedWare	Allentoft et al 2015
RISE436_noUDG.SG	Germany_CordedWare	Allentoft et al 2015
I0049	Germany_CordedWare	Mathieson et al 2015
I0103	Germany_CordedWare	Mathieson et al 2015
I0104	Germany_CordedWare	Mathieson et al 2015
I0106	Germany_CordedWare	Mathieson et al 2015
I1532	Germany_CordedWare	Mathieson et al 2015
I1536	Germany_CordedWare	Mathieson et al 2015
I1538	Germany_CordedWare	Mathieson et al 2015
I1539	Germany_CordedWare	Mathieson et al 2015
I1540	Germany_CordedWare	Mathieson et al 2015
I1542	Germany_CordedWare	Mathieson et al 2015
I1544	Germany_CordedWare	Mathieson et al 2015
I0115	Germany_EBA_Unetice	Mathieson et al 2015
I0116	Germany_EBA_Unetice	Mathieson et al 2015
I0117	Germany_EBA_Unetice	Mathieson et al 2015
I0164	Germany_EBA_Unetice	Mathieson et al 2015
I0803	Germany_EBA_Unetice	Mathieson et al 2015
I0804	Germany_EBA_Unetice	Mathieson et al 2015
I0022	Germany_EN_LBK	Mathieson et al 2015
I0025	Germany_EN_LBK	Mathieson et al 2015
I0026	Germany_EN_LBK	Mathieson et al 2015
I0054	Germany_EN_LBK	Mathieson et al 2015
I0795	Germany_EN_LBK	Mathieson et al 2015
I0797	Germany_EN_LBK	Mathieson et al 2015
Stuttgart.DG	Germany_EN_LBK_Stuttgart.DG	Lazaridis et al 2014
I9006	Greece_BA_Mycenaean	Lazaridis et al 2017
I9010	Greece_BA_Mycenaean	Lazaridis et al 2017
I9033	Greece_BA_Mycenaean	Lazaridis et al 2017
I9041	Greece_BA_Mycenaean	Lazaridis et al 2017
I0070	Greece_Minoan_Lassithi	Lazaridis et al 2017
I0071	Greece_Minoan_Lassithi	Lazaridis et al 2017
I0073	Greece_Minoan_Lassithi	Lazaridis et al 2017
I0074	Greece_Minoan_Lassithi	Lazaridis et al 2017
I9005	Greece_Minoan_Lassithi	Lazaridis et al 2017
I9127	Greece_Minoan_Odigitria	Lazaridis et al 2017
I9128	Greece_Minoan_Odigitria	Lazaridis et al 2017
I9129	Greece_Minoan_Odigitria	Lazaridis et al 2017
I9130	Greece_Minoan_Odigitria	Lazaridis et al 2017
I9131	Greece_Minoan_Odigitria	Lazaridis et al 2017
Inuk_noUDG.SG	Greenland_Saqqaq.SG	Rasmussen et al 2010
I1507	Hungary_EN_HG_Koros	Mathieson et al 2015
DA195_noUDG.SG	Hungary_IA_Scythian_oAegean.SG	Damgaard et al 2018
DA198_noUDG.SG	Hungary_IA_Scythian_oAegean.SG	Damgaard et al 2018
DA191_noUDG.SG	Hungary_IA_Scythian.SG	Damgaard et al 2018
DA194_noUDG.SG	Hungary_IA_Scythian.SG	Damgaard et al 2018
DA197_noUDG.SG	Hungary_IA_Scythian.SG	Damgaard et al 2018
I1661	Iran_C_SehGabi	Lazaridis et al 2016
I1662	Iran_C_SehGabi	Lazaridis et al 2016
I1665	Iran_C_SehGabi	Lazaridis et al 2016
I1670	Iran_C_SehGabi	Lazaridis et al 2016
I1674	Iran_C_SehGabi	Lazaridis et al 2016
I2337	Iran_C_TepeHissar	Narasimhan et al 2019
I2512	Iran_C_TepeHissar	Narasimhan et al 2019
I2513	Iran_C_TepeHissar	Narasimhan et al 2019
I2514	Iran_C_TepeHissar	Narasimhan et al 2019
I2918	Iran_C_TepeHissar	Narasimhan et al 2019
I2921	Iran_C_TepeHissar	Narasimhan et al 2019
I2922	Iran_C_TepeHissar	Narasimhan et al 2019
I2923	Iran_C_TepeHissar	Narasimhan et al 2019
I2924	Iran_C_TepeHissar	Narasimhan et al 2019
I2925	Iran_C_TepeHissar	Narasimhan et al 2019
I2927	Iran_C_TepeHissar	Narasimhan et al 2019
I2928	Iran_C_TepeHissar	Narasimhan et al 2019
I1290	Iran_GanjDareh_N	Lazaridis et al 2016
I1944	Iran_GanjDareh_N	Narasimhan et al 2019
I1945	Iran_GanjDareh_N	Narasimhan et al 2019
I1947	Iran_GanjDareh_N	Narasimhan et al 2019
I1949	Iran_GanjDareh_N	Narasimhan et al 2019
I1951	Iran_GanjDareh_N	Narasimhan et al 2019
I1954	Iran_GanjDareh_N	Narasimhan et al 2019
I7527	Iran_GanjDareh_N	Narasimhan et al 2019
I2323	Iran_HajjiFiruz_N	Narasimhan et al 2019
I2328	Iran_HajjiFiruz_N	Narasimhan et al 2019
I4241	Iran_HajjiFiruz_N	Narasimhan et al 2019
I4349_noUDG	Iran_HajjiFiruz_N	Narasimhan et al 2019
I4351_noUDG	Iran_HajjiFiruz_N	Narasimhan et al 2019
I11462	Iran_ShahrISokhta_BA1	Narasimhan et al 2019
I11474	Iran_ShahrISokhta_BA1	Narasimhan et al 2019
I11476	Iran_ShahrISokhta_BA1	Narasimhan et al 2019
I11478	Iran_ShahrISokhta_BA1	Narasimhan et al 2019
I11479	Iran_ShahrISokhta_BA1	Narasimhan et al 2019
I11483	Iran_ShahrISokhta_BA1	Narasimhan et al 2019
I8724	Iran_ShahrISokhta_BA1	Narasimhan et al 2019
I8725	Iran_ShahrISokhta_BA1	Narasimhan et al 2019
I0861	Israel_Natufian	Lazaridis et al 2016
I1069	Israel_Natufian	Lazaridis et al 2016
I1690	Israel_Natufian	Lazaridis et al 2016
I0867	Israel_PPNB	Lazaridis et al 2016
Villabruna_noUDG	Italy_North_Villabruna_HG	Fu et al 2014
IK002_noUDG.SG	Japan_Jomon.SG	McColl et al 2018
I1705	Jordan_EBA	Lazaridis et al 2016
I1706	Jordan_EBA	Lazaridis et al 2016
I1730	Jordan_EBA	Lazaridis et al 2016
I1414	Jordan_PPNB	Lazaridis et al 2016
I1415	Jordan_PPNB	Lazaridis et al 2016
I1700	Jordan_PPNB	Lazaridis et al 2016
I1701	Jordan_PPNB	Lazaridis et al 2016
I1707	Jordan_PPNB	Lazaridis et al 2016
I1710	Jordan_PPNB	Lazaridis et al 2016
I1679	Jordan_PPNC	Lazaridis et al 2016
I1699	Jordan_PPNC	Lazaridis et al 2016
I0562	Kazakhstan_Berel_Pazyryk	Unterländer et al 2017
I0563	Kazakhstan_Berel_Pazyryk	Unterländer et al 2017
BOT14	Kazakhstan_Botai_Eneolithic	Jeong et al 2019
BOT2016	Kazakhstan_Botai_Eneolithic	Jeong et al 2019
DA10_noUDG.SG	Kazakhstan_Central_Saka.SG	Damgaard et al 2018
DA11_noUDG.SG	Kazakhstan_Central_Saka.SG	Damgaard et al 2018
DA13_noUDG.SG	Kazakhstan_Central_Saka.SG	Damgaard et al 2018
DA14_noUDG.SG	Kazakhstan_Central_Saka.SG	Damgaard et al 2018
DA15_noUDG.SG	Kazakhstan_Central_Saka.SG	Damgaard et al 2018
DA16_noUDG.SG	Kazakhstan_Central_Saka.SG	Damgaard et al 2018
EBA1_noUDG.SG	Kazakhstan_Central_Steppe_EMBA.SG	Damgaard et al 2018
EBA2_noUDG.SG	Kazakhstan_Central_Steppe_EMBA.SG	Damgaard et al 2018
I3447	Kazakhstan_Dali_EBA	Narasimhan et al 2019
I6708	Kazakhstan_Kanai_MBA	Narasimhan et al 2019
DA121_noUDG.SG	Kazakhstan_Kangju.SG	Damgaard et al 2018
DA123_noUDG.SG	Kazakhstan_Kangju.SG	Damgaard et al 2018
DA125_noUDG.SG	Kazakhstan_Kangju.SG	Damgaard et al 2018
DA206_noUDG.SG	Kazakhstan_Kangju.SG	Damgaard et al 2018
DA226_noUDG.SG	Kazakhstan_Kangju.SG	Damgaard et al 2018
DA229_noUDG.SG	Kazakhstan_Kangju.SG	Damgaard et al 2018
DA204_noUDG.SG	Kazakhstan_Karakhanid.SG	Damgaard et al 2018
DA222_noUDG.SG	Kazakhstan_Karluk_1.SG	Damgaard et al 2018
DA230_noUDG.SG	Kazakhstan_Karluk_2.SG	Damgaard et al 2018
DA87_noUDG.SG	Kazakhstan_Kimak.SG	Damgaard et al 2018
I6789	Kazakhstan_Maitan_MLBA_Alakul	Narasimhan et al 2019
I6790	Kazakhstan_Maitan_MLBA_Alakul	Narasimhan et al 2019
I6791	Kazakhstan_Maitan_MLBA_Alakul	Narasimhan et al 2019
I6793	Kazakhstan_Maitan_MLBA_Alakul	Narasimhan et al 2019
I6794	Kazakhstan_Maitan_MLBA_Alakul	Narasimhan et al 2019
I6796	Kazakhstan_Maitan_MLBA_Alakul	Narasimhan et al 2019
I6797	Kazakhstan_Maitan_MLBA_Alakul	Narasimhan et al 2019
I10140	Kazakhstan_MLBA_Aktogai	Narasimhan et al 2019
I4264	Kazakhstan_MLBA_Aktogai	Narasimhan et al 2019
I4265	Kazakhstan_MLBA_Aktogai	Narasimhan et al 2019
I4773	Kazakhstan_MLBA_Aktogai	Narasimhan et al 2019
I4774	Kazakhstan_MLBA_Aktogai	Narasimhan et al 2019
I0507	Kazakhstan_MLBA_Dali	Narasimhan et al 2019
I1931	Kazakhstan_MLBA_Dali	Narasimhan et al 2019
I3448	Kazakhstan_MLBA_Dali	Narasimhan et al 2019
I4318	Kazakhstan_MLBA_Kairan	Narasimhan et al 2019
I4567	Kazakhstan_MLBA_Kairan	Narasimhan et al 2019
I4568	Kazakhstan_MLBA_Kairan	Narasimhan et al 2019
I4776	Kazakhstan_MLBA_Kairan	Narasimhan et al 2019
I4779	Kazakhstan_MLBA_Kairan	Narasimhan et al 2019
I5761	Kazakhstan_MLBA_Kairan	Narasimhan et al 2019
I4321	Kazakhstan_MLBA_KazakhMys	Narasimhan et al 2019
I4322	Kazakhstan_MLBA_KazakhMys	Narasimhan et al 2019
I4782	Kazakhstan_MLBA_KazakhMys	Narasimhan et al 2019
I4783	Kazakhstan_MLBA_KazakhMys	Narasimhan et al 2019
I3788	Kazakhstan_MLBA_OyDzhaylau	Narasimhan et al 2019
I3861	Kazakhstan_MLBA_OyDzhaylau	Narasimhan et al 2019
I4789	Kazakhstan_MLBA_OyDzhaylau	Narasimhan et al 2019
I4790	Kazakhstan_MLBA_OyDzhaylau	Narasimhan et al 2019
I4791	Kazakhstan_MLBA_OyDzhaylau	Narasimhan et al 2019
I7060	Kazakhstan_MLBA_OyDzhaylau	Narasimhan et al 2019
DA177_noUDG.SG	Kazakhstan_Nomad_HP.SG	Damgaard et al 2018
DA95_noUDG.SG	Kazakhstan_Nomad_HP.SG	Damgaard et al 2018
DA129_noUDG.SG	Kazakhstan_Nomad_IA.SG	Damgaard et al 2018
DA18_noUDG.SG	Kazakhstan_Nomad_IA.SG	Damgaard et al 2018
DA92_noUDG.SG	Kazakhstan_Nomad_IA.SG	Damgaard et al 2018
DA202_noUDG.SG	Kazakhstan_Sarmatian.SG	Damgaard et al 2018
DA26_noUDG.SG	Kazakhstan_Sarmatian.SG	Damgaard et al 2018
DA30_noUDG.SG	Kazakhstan_Sarmatian.SG	Damgaard et al 2018
DA130_noUDG.SG	Kazakhstan_TianShan_Saka.SG	Damgaard et al 2018
DA220_noUDG.SG	Kazakhstan_Wusun.SG	Damgaard et al 2018
DA223_noUDG.SG	Kazakhstan_Wusun.SG	Damgaard et al 2018
Ze6b.SG	Kazakhstan_ZevakinoChilikta_IA_2.SG	Unterländer et al 2017
I3753	Kazakhstan_Zevakinskiy_LBA	Narasimhan et al 2019
I3772	Kazakhstan_Zevakinskiy_LBA	Narasimhan et al 2019
I3976	Kazakhstan_Zevakinskiy_LBA	Narasimhan et al 2019
I3977	Kazakhstan_Zevakinskiy_LBA	Narasimhan et al 2019
I4267	Kazakhstan_Zevakinskiy_LBA	Narasimhan et al 2019
I4295	Kazakhstan_Zevakinskiy_LBA	Narasimhan et al 2019
ARS001.A0101	Khovsgol_LBA	Jeong et al 2018
ARS002.B0101	Khovsgol_LBA	Jeong et al 2018
ARS003.B0101	Khovsgol_LBA	Jeong et al 2018
ARS005.A0101	Khovsgol_LBA	Jeong et al 2018
ARS006.A0101	Khovsgol_LBA	Jeong et al 2018
ARS007.B0101	Khovsgol_LBA	Jeong et al 2018
ARS008.A0101	Khovsgol_LBA	Jeong et al 2018
ARS009.A0101	Khovsgol_LBA	Jeong et al 2018
ARS011.A0101	Khovsgol_LBA	Jeong et al 2018
ARS012.A0101	Khovsgol_LBA	Jeong et al 2018
ARS013.A0101	Khovsgol_LBA	Jeong et al 2018
ARS014.B0101	Khovsgol_LBA	Jeong et al 2018
ARS015.A0101	Khovsgol_LBA	Jeong et al 2018
ARS016.A0101	Khovsgol_LBA	Jeong et al 2018
ARS018.A0101	Khovsgol_LBA	Jeong et al 2018
ARS024.A0101	Khovsgol_LBA	Jeong et al 2018
ARS025.A0101	Khovsgol_LBA	Jeong et al 2018
DA100_noUDG.SG	Kyrgyzstan_TianShan_Hun.SG	Damgaard et al 2018
DA101_noUDG.SG	Kyrgyzstan_TianShan_Hun.SG	Damgaard et al 2018
DA104_noUDG.SG	Kyrgyzstan_TianShan_Hun.SG	Damgaard et al 2018
DA385_noUDG.SG	Kyrgyzstan_TianShan_Hun.SG	Damgaard et al 2018
DA52_noUDG.SG	Kyrgyzstan_TianShan_Hun.SG	Damgaard et al 2018
DA54_noUDG.SG	Kyrgyzstan_TianShan_Hun.SG	Damgaard et al 2018
DA65_noUDG.SG	Kyrgyzstan_TianShan_Hun.SG	Damgaard et al 2018
DA66_noUDG.SG	Kyrgyzstan_TianShan_Hun.SG	Damgaard et al 2018
DA68_noUDG.SG	Kyrgyzstan_TianShan_Hun.SG	Damgaard et al 2018
DA69_noUDG.SG	Kyrgyzstan_TianShan_Hun.SG	Damgaard et al 2018
DA70_noUDG.SG	Kyrgyzstan_TianShan_Hun.SG	Damgaard et al 2018
DA72_noUDG.SG	Kyrgyzstan_TianShan_Hun.SG	Damgaard et al 2018
DA73_noUDG.SG	Kyrgyzstan_TianShan_Hun.SG	Damgaard et al 2018
DA74_noUDG.SG	Kyrgyzstan_TianShan_Hun.SG	Damgaard et al 2018
DA80_noUDG.SG	Kyrgyzstan_TianShan_Hun.SG	Damgaard et al 2018
DA81_noUDG.SG	Kyrgyzstan_TianShan_Hun.SG	Damgaard et al 2018
DA82_noUDG.SG	Kyrgyzstan_TianShan_Hun.SG	Damgaard et al 2018
DA85_noUDG.SG	Kyrgyzstan_TianShan_Hun.SG	Damgaard et al 2018
DA96_noUDG.SG	Kyrgyzstan_TianShan_Hun.SG	Damgaard et al 2018
DA98_noUDG.SG	Kyrgyzstan_TianShan_Hun.SG	Damgaard et al 2018
DA47_noUDG.SG	Kyrgyzstan_TianShan_Saka.SG	Damgaard et al 2018
DA48_noUDG.SG	Kyrgyzstan_TianShan_Saka.SG	Damgaard et al 2018
DA49_noUDG.SG	Kyrgyzstan_TianShan_Saka.SG	Damgaard et al 2018
DA51_noUDG.SG	Kyrgyzstan_TianShan_Saka.SG	Damgaard et al 2018
DA53_noUDG.SG	Kyrgyzstan_TianShan_Saka.SG	Damgaard et al 2018
DA55_noUDG.SG	Kyrgyzstan_TianShan_Saka.SG	Damgaard et al 2018
DA57_noUDG.SG	Kyrgyzstan_TianShan_Saka.SG	Damgaard et al 2018
DA58_noUDG.SG	Kyrgyzstan_TianShan_Saka.SG	Damgaard et al 2018
ULA001	LateMed_Khitan	Jeong et al 2020
ZAA003	LateMed_Khitan	Jeong et al 2020
ZAA005	LateMed_Khitan	Jeong et al 2020
ARG001	LateMed_Mongol	Jeong et al 2020
ARG002	LateMed_Mongol	Jeong et al 2020
ARG003	LateMed_Mongol	Jeong et al 2020
BAU001	LateMed_Mongol	Jeong et al 2020
BAY001	LateMed_Mongol	Jeong et al 2020
BAZ001	LateMed_Mongol	Jeong et al 2020
BRG001	LateMed_Mongol	Jeong et al 2020
BRG002	LateMed_Mongol	Jeong et al 2020
BRG004	LateMed_Mongol	Jeong et al 2020
BRG005	LateMed_Mongol	Jeong et al 2020
BRL001	LateMed_Mongol	Jeong et al 2020
CHD001	LateMed_Mongol	Jeong et al 2020
CHN014	LateMed_Mongol	Jeong et al 2020
DAR002	LateMed_Mongol	Jeong et al 2020
DAS001	LateMed_Mongol	Jeong et al 2020
DEE001	LateMed_Mongol	Jeong et al 2020
DUU002	LateMed_Mongol	Jeong et al 2020
ERD001	LateMed_Mongol	Jeong et al 2020
GAN002	LateMed_Mongol	Jeong et al 2020
GTO001	LateMed_Mongol	Jeong et al 2020
GUN002	LateMed_Mongol	Jeong et al 2020
IKU001	LateMed_Mongol	Jeong et al 2020
KGK001	LateMed_Mongol	Jeong et al 2020
KHL001	LateMed_Mongol	Jeong et al 2020
KHN001	LateMed_Mongol	Jeong et al 2020
KHO001	LateMed_Mongol	Jeong et al 2020
KHV002	LateMed_Mongol	Jeong et al 2020
KNN001	LateMed_Mongol	Jeong et al 2020
KNU001	LateMed_Mongol	Jeong et al 2020
KRN001	LateMed_Mongol	Jeong et al 2020
KRN002	LateMed_Mongol	Jeong et al 2020
MRI001	LateMed_Mongol	Jeong et al 2020
NRC001	LateMed_Mongol	Jeong et al 2020
RAH001	LateMed_Mongol	Jeong et al 2020
SHA001	LateMed_Mongol	Jeong et al 2020
SHG001	LateMed_Mongol	Jeong et al 2020
SHG002	LateMed_Mongol	Jeong et al 2020
SHG003	LateMed_Mongol	Jeong et al 2020
SHR001	LateMed_Mongol	Jeong et al 2020
TAH002	LateMed_Mongol	Jeong et al 2020
TAV005	LateMed_Mongol	Jeong et al 2020
TAV006	LateMed_Mongol	Jeong et al 2020
TAV011	LateMed_Mongol	Jeong et al 2020
TSA001	LateMed_Mongol	Jeong et al 2020
TSA002	LateMed_Mongol	Jeong et al 2020
TSA003	LateMed_Mongol	Jeong et al 2020
TSA004	LateMed_Mongol	Jeong et al 2020
TSA005	LateMed_Mongol	Jeong et al 2020
TSA006	LateMed_Mongol	Jeong et al 2020
TSA007	LateMed_Mongol	Jeong et al 2020
UGO001	LateMed_Mongol	Jeong et al 2020
UGO002	LateMed_Mongol	Jeong et al 2020
UGU002	LateMed_Mongol	Jeong et al 2020
UGU003	LateMed_Mongol	Jeong et al 2020
ULN011	LateMed_Mongol	Jeong et al 2020
UUS002	LateMed_Mongol	Jeong et al 2020
ZAM001	LateMed_Mongol	Jeong et al 2020
ZAM002	LateMed_Mongol	Jeong et al 2020
ZAR002	LateMed_Mongol	Jeong et al 2020
ZAY001	LateMed_Mongol	Jeong et al 2020
SHU002	LateMed_SHU002	Jeong et al 2020
BTO001	LateXiongnu	Jeong et al 2020
CHN010	LateXiongnu	Jeong et al 2020
DEL001	LateXiongnu	Jeong et al 2020
DOL001	LateXiongnu	Jeong et al 2020
IMA001	LateXiongnu	Jeong et al 2020
IMA003	LateXiongnu	Jeong et al 2020
IMA004	LateXiongnu	Jeong et al 2020
IMA005	LateXiongnu	Jeong et al 2020
IMA006	LateXiongnu	Jeong et al 2020
IMA007	LateXiongnu	Jeong et al 2020
IMA008	LateXiongnu	Jeong et al 2020
KHO006	LateXiongnu	Jeong et al 2020
KHO007	LateXiongnu	Jeong et al 2020
SAN001	LateXiongnu	Jeong et al 2020
SOL001	LateXiongnu	Jeong et al 2020
TEV002	LateXiongnu	Jeong et al 2020
TEV003	LateXiongnu	Jeong et al 2020
TUK003	LateXiongnu	Jeong et al 2020
UGU011	LateXiongnu	Jeong et al 2020
ULN004	LateXiongnu	Jeong et al 2020
UVG001	LateXiongnu	Jeong et al 2020
ATS001	LateXiongnu_han	Jeong et al 2020
BAM001	LateXiongnu_han	Jeong et al 2020
BRU001	LateXiongnu_han	Jeong et al 2020
EME002	LateXiongnu_han	Jeong et al 2020
SON001	LateXiongnu_han	Jeong et al 2020
TUH001	LateXiongnu_han	Jeong et al 2020
TUH002	LateXiongnu_han	Jeong et al 2020
YUR001	LateXiongnu_han	Jeong et al 2020
BRL002	LateXiongnu_sarmatian	Jeong et al 2020
BUR001	LateXiongnu_sarmatian	Jeong et al 2020
BUR002	LateXiongnu_sarmatian	Jeong et al 2020
BUR003	LateXiongnu_sarmatian	Jeong et al 2020
BUR004	LateXiongnu_sarmatian	Jeong et al 2020
DUU001	LateXiongnu_sarmatian	Jeong et al 2020
HUD001	LateXiongnu_sarmatian	Jeong et al 2020
NAI001	LateXiongnu_sarmatian	Jeong et al 2020
NAI002	LateXiongnu_sarmatian	Jeong et al 2020
UGU005	LateXiongnu_sarmatian	Jeong et al 2020
UGU006	LateXiongnu_sarmatian	Jeong et al 2020
UGU010	LateXiongnu_sarmatian	Jeong et al 2020
TAK001	LateXiongnu_TAK001	Jeong et al 2020
TUK002	LateXiongnu_TUK002	Jeong et al 2020
ERS1790729_noUDG.SG	Lebanon_MBA.SG	Haber et al 2017
ERS1790730_noUDG.SG	Lebanon_MBA.SG	Haber et al 2017
ERS1790731_noUDG.SG	Lebanon_MBA.SG	Haber et al 2017
ERS1790732_noUDG.SG	Lebanon_MBA.SG	Haber et al 2017
ERS1790733_noUDG.SG	Lebanon_MBA.SG	Haber et al 2017
Loschbour.DG	Luxembourg_Loschbour.DG	Lazaridis et al 2014
S_Mbuti-1.DG	Mbuti.DG	Mallick et al 2016
S_Mbuti-2.DG	Mbuti.DG	Mallick et al 2016
S_Mbuti-3.DG	Mbuti.DG	Mallick et al 2016
B_Mbuti-4.DG	Mbuti.DG	Prüfer et al 2014
ARS017.A0101	MLBA_ARS017	Jeong et al 2018
KHU001	MLBA_KHU001	Jeong et al 2020
TSI001	MLBA_TSI001	Jeong et al 2020
UAA001	MLBA_UAA001	Jeong et al 2020
ULZ001	MLBA_ULZ001	Jeong et al 2020
UUS001	MLBA_UUS001	Jeong et al 2020
DA38_noUDG.SG	Mongolia_Xiongnu.SG	Damgaard et al 2018
DA39_noUDG.SG	Mongolia_Xiongnu.SG	Damgaard et al 2018
DA41_noUDG.SG	Mongolia_Xiongnu.SG	Damgaard et al 2018
DA43_noUDG.SG	Mongolia_Xiongnu.SG	Damgaard et al 2018
DA45_noUDG.SG	Mongolia_Xiongnu.SG	Damgaard et al 2018
C1_noUDG.SG	Nepal_Chokhopani_2800BP.SG	Jeong et al 2016
I5396	Pakistan_Katelai_IA	Narasimhan et al 2019
I5397	Pakistan_Katelai_IA	Narasimhan et al 2019
I5398	Pakistan_Katelai_IA	Narasimhan et al 2019
I5399	Pakistan_Katelai_IA	Narasimhan et al 2019
I10000	Pakistan_Loebanr_IA	Narasimhan et al 2019
I10001	Pakistan_Loebanr_IA	Narasimhan et al 2019
I10974	Pakistan_Loebanr_IA	Narasimhan et al 2019
I12134	Pakistan_Loebanr_IA	Narasimhan et al 2019
I12137	Pakistan_Loebanr_IA	Narasimhan et al 2019
I12455	Pakistan_Loebanr_IA	Narasimhan et al 2019
I12456	Pakistan_Loebanr_IA	Narasimhan et al 2019
I12457	Pakistan_Loebanr_IA	Narasimhan et al 2019
I12458	Pakistan_Loebanr_IA	Narasimhan et al 2019
I12459	Pakistan_Loebanr_IA	Narasimhan et al 2019
I12979	Pakistan_Loebanr_IA	Narasimhan et al 2019
I12980	Pakistan_Loebanr_IA	Narasimhan et al 2019
I12981	Pakistan_Loebanr_IA	Narasimhan et al 2019
I12982	Pakistan_Loebanr_IA	Narasimhan et al 2019
I12983	Pakistan_Loebanr_IA	Narasimhan et al 2019
I12984	Pakistan_Loebanr_IA	Narasimhan et al 2019
I12987	Pakistan_Loebanr_IA	Narasimhan et al 2019
I12988	Pakistan_Loebanr_IA	Narasimhan et al 2019
I13220	Pakistan_Loebanr_IA	Narasimhan et al 2019
I13221	Pakistan_Loebanr_IA	Narasimhan et al 2019
I13222	Pakistan_Loebanr_IA	Narasimhan et al 2019
I13223	Pakistan_Loebanr_IA	Narasimhan et al 2019
I13224	Pakistan_Loebanr_IA	Narasimhan et al 2019
I13226	Pakistan_Loebanr_IA	Narasimhan et al 2019
I13227	Pakistan_Loebanr_IA	Narasimhan et al 2019
I13228	Pakistan_Loebanr_IA	Narasimhan et al 2019
I5400	Pakistan_Loebanr_IA	Narasimhan et al 2019
I6292	Pakistan_Loebanr_IA	Narasimhan et al 2019
I6553	Pakistan_Loebanr_IA	Narasimhan et al 2019
I6556	Pakistan_Loebanr_IA	Narasimhan et al 2019
I8998	Pakistan_Loebanr_IA	Narasimhan et al 2019
I8999	Pakistan_Loebanr_IA	Narasimhan et al 2019
I2403	Poland_GlobularAmphora	Mathieson et al 2018
I2405	Poland_GlobularAmphora	Mathieson et al 2018
I2433	Poland_GlobularAmphora	Mathieson et al 2018
I2434	Poland_GlobularAmphora	Mathieson et al 2018
I2440	Poland_GlobularAmphora	Mathieson et al 2018
I2441	Poland_GlobularAmphora	Mathieson et al 2018
I10564	Russia_Afanasievo	Narasimhan et al 2019
I10565	Russia_Afanasievo	Narasimhan et al 2019
I11112	Russia_Afanasievo	Narasimhan et al 2019
I11752	Russia_Afanasievo	Narasimhan et al 2019
I1829	Russia_Afanasievo	Narasimhan et al 2019
I2069	Russia_Afanasievo	Narasimhan et al 2019
I2071	Russia_Afanasievo	Narasimhan et al 2019
I3387	Russia_Afanasievo	Narasimhan et al 2019
I3388	Russia_Afanasievo	Narasimhan et al 2019
I3950	Russia_Afanasievo	Narasimhan et al 2019
I3952	Russia_Afanasievo	Narasimhan et al 2019
I3954	Russia_Afanasievo	Narasimhan et al 2019
I5269	Russia_Afanasievo	Narasimhan et al 2019
I5270	Russia_Afanasievo	Narasimhan et al 2019
I5271	Russia_Afanasievo	Narasimhan et al 2019
I5272	Russia_Afanasievo	Narasimhan et al 2019
I5273	Russia_Afanasievo	Narasimhan et al 2019
I5277	Russia_Afanasievo	Narasimhan et al 2019
I5278	Russia_Afanasievo	Narasimhan et al 2019
I5279	Russia_Afanasievo	Narasimhan et al 2019
I6711	Russia_Afanasievo	Narasimhan et al 2019
I6713	Russia_Afanasievo	Narasimhan et al 2019
I6715	Russia_Afanasievo	Narasimhan et al 2019
AfontovaGora2_noUDG.SG	Russia_AfontovaGora2.SG	Raghavan et al 2014a
AfontovaGora3_noUDG_d	Russia_AfontovaGora3	Fu et al 2014
DA146_noUDG.SG	Russia_Alan.SG	Damgaard et al 2018
DA160_noUDG.SG	Russia_Alan.SG	Damgaard et al 2018
DA162_noUDG.SG	Russia_Alan.SG	Damgaard et al 2018
DA164_noUDG.SG	Russia_Alan.SG	Damgaard et al 2018
DA243_noUDG.SG	Russia_Alan.SG	Damgaard et al 2018
RISE515_noUDG.SG	Russia_BA_Okunevo.SG	Damgaard et al 2018
RISE670_noUDG.SG	Russia_BA_Okunevo.SG	Damgaard et al 2018
RISE671_noUDG.SG	Russia_BA_Okunevo.SG	Damgaard et al 2018
RISE672_noUDG.SG	Russia_BA_Okunevo.SG	Damgaard et al 2018
RISE674_noUDG.SG	Russia_BA_Okunevo.SG	Damgaard et al 2018
RISE675_noUDG.SG	Russia_BA_Okunevo.SG	Damgaard et al 2018
RISE680_noUDG.SG	Russia_BA_Okunevo.SG	Damgaard et al 2018
RISE683_noUDG.SG	Russia_BA_Okunevo.SG	Damgaard et al 2018
RISE684_noUDG.SG	Russia_BA_Okunevo.SG	Damgaard et al 2018
RISE685_noUDG.SG	Russia_BA_Okunevo.SG	Damgaard et al 2018
RISE719_noUDG.SG	Russia_BA_Okunevo.SG	Damgaard et al 2018
NEO236_noUDG.SG	Russia_DevilsCave_N.SG	Sikora et al 2019
NEO238_noUDG.SG	Russia_DevilsCave_N.SG	Sikora et al 2019
NEO239_noUDG.SG	Russia_DevilsCave_N.SG	Sikora et al 2019
NEO240_noUDG.SG	Russia_DevilsCave_N.SG	Sikora et al 2019
RISE555_noUDG.SG	Russia_EBA_o1.SG	Allentoft et al 2015
RISE504_noUDG.SG	Russia_IA	Allentoft et al 2015
RISE600_noUDG.SG	Russia_IA	Allentoft et al 2015
RISE601_noUDG.SG	Russia_IA	Allentoft et al 2015
RISE602_noUDG.SG	Russia_IA	Allentoft et al 2015
RISE240_noUDG.SG	Russia_Kalmykia_EBA_Yamnaya.SG	Allentoft et al 2015
RISE546_noUDG.SG	Russia_Kalmykia_EBA_Yamnaya.SG	Allentoft et al 2015
RISE547_noUDG.SG	Russia_Kalmykia_EBA_Yamnaya.SG	Allentoft et al 2015
RISE548_noUDG.SG	Russia_Kalmykia_EBA_Yamnaya.SG	Allentoft et al 2015
RISE550_noUDG.SG	Russia_Kalmykia_EBA_Yamnaya.SG	Allentoft et al 2015
RISE552_noUDG.SG	Russia_Kalmykia_EBA_Yamnaya.SG	Allentoft et al 2015
RISE493_noUDG.SG	Russia_Karasuk	Allentoft et al 2015
RISE494_noUDG.SG	Russia_Karasuk	Allentoft et al 2015
RISE495_noUDG.SG	Russia_Karasuk	Allentoft et al 2015
RISE496_noUDG.SG	Russia_Karasuk	Allentoft et al 2015
RISE497_noUDG.SG	Russia_Karasuk	Allentoft et al 2015
RISE499_noUDG.SG	Russia_Karasuk	Allentoft et al 2015
RISE502_noUDG.SG	Russia_Karasuk	Allentoft et al 2015
I0061	Russia_Karelia_HG	Mathieson et al 2015
I0211	Russia_Karelia_HG	Mathieson et al 2015
Kolyma_River_noUDG.SG	Russia_Kolyma_M.SG	Sikora et al 2019
DA354_noUDG.SG	Russia_Kurma_EBA.SG	Damgaard et al 2018
DA358_noUDG.SG	Russia_Kurma_EBA.SG	Damgaard et al 2018
DA360_noUDG.SG	Russia_Kurma_EBA.SG	Damgaard et al 2018
RISE553_noUDG.SG	Russia_LBA.SG	Allentoft et al 2015
RISE554_noUDG.SG	Russia_LBA.SG	Allentoft et al 2015
DA340_noUDG.SG	Russia_Lokomotiv_Eneolithic.SG	Damgaard et al 2018
DA341_noUDG.SG	Russia_Lokomotiv_Eneolithic.SG	Damgaard et al 2018
DA357_noUDG.SG	Russia_Lokomotiv_Eneolithic.SG	Damgaard et al 2018
DA359_noUDG.SG	Russia_Lokomotiv_Eneolithic.SG	Damgaard et al 2018
MA1_noUDG.SG	Russia_MA1_HG.SG	Raghavan et al 2014a
I0126	Russia_MBA_Poltavka	Mathieson et al 2015
I0374	Russia_MBA_Poltavka	Mathieson et al 2015
I6294	Russia_MBA_Poltavka	Narasimhan et al 2019
I7671	Russia_MBA_Poltavka	Narasimhan et al 2019
I0371	Russia_MBA_Poltavka	Patterson et al 2022
I0418	Russia_MBA_Poltavka	Patterson et al 2022
I0440	Russia_MBA_Poltavka	Patterson et al 2022
RISE523_noUDG.SG	Russia_Mezhovskaya.SG	Allentoft et al 2015
RISE524_noUDG.SG	Russia_Mezhovskaya.SG	Allentoft et al 2015
RISE525_noUDG.SG	Russia_Mezhovskaya.SG	Allentoft et al 2015
I11214	Russia_MLBA_Krasnoyarsk	Narasimhan et al 2019
I1821	Russia_MLBA_Krasnoyarsk	Narasimhan et al 2019
I1828	Russia_MLBA_Krasnoyarsk	Narasimhan et al 2019
I1851	Russia_MLBA_Krasnoyarsk	Narasimhan et al 2019
I1852	Russia_MLBA_Krasnoyarsk	Narasimhan et al 2019
I1853	Russia_MLBA_Krasnoyarsk	Narasimhan et al 2019
I1856	Russia_MLBA_Krasnoyarsk	Narasimhan et al 2019
I3389	Russia_MLBA_Krasnoyarsk	Narasimhan et al 2019
I3390	Russia_MLBA_Krasnoyarsk	Narasimhan et al 2019
I3391	Russia_MLBA_Krasnoyarsk	Narasimhan et al 2019
I3392	Russia_MLBA_Krasnoyarsk	Narasimhan et al 2019
I3394	Russia_MLBA_Krasnoyarsk	Narasimhan et al 2019
I3395	Russia_MLBA_Krasnoyarsk	Narasimhan et al 2019
I3396	Russia_MLBA_Krasnoyarsk	Narasimhan et al 2019
I6716	Russia_MLBA_Krasnoyarsk	Narasimhan et al 2019
I6718	Russia_MLBA_Krasnoyarsk	Narasimhan et al 2019
I0937	Russia_MLBA_Sintashta	Narasimhan et al 2019
I0938	Russia_MLBA_Sintashta	Narasimhan et al 2019
I0939	Russia_MLBA_Sintashta	Narasimhan et al 2019
I0942	Russia_MLBA_Sintashta	Narasimhan et al 2019
I0943	Russia_MLBA_Sintashta	Narasimhan et al 2019
I0982	Russia_MLBA_Sintashta	Narasimhan et al 2019
I0984	Russia_MLBA_Sintashta	Narasimhan et al 2019
I0986	Russia_MLBA_Sintashta	Narasimhan et al 2019
I0989	Russia_MLBA_Sintashta	Narasimhan et al 2019
I1003	Russia_MLBA_Sintashta	Narasimhan et al 2019
I1006	Russia_MLBA_Sintashta	Narasimhan et al 2019
I1008	Russia_MLBA_Sintashta	Narasimhan et al 2019
I1011	Russia_MLBA_Sintashta	Narasimhan et al 2019
I1012	Russia_MLBA_Sintashta	Narasimhan et al 2019
I1013	Russia_MLBA_Sintashta	Narasimhan et al 2019
I1018	Russia_MLBA_Sintashta	Narasimhan et al 2019
I1019	Russia_MLBA_Sintashta	Narasimhan et al 2019
I1022	Russia_MLBA_Sintashta	Narasimhan et al 2019
I1024	Russia_MLBA_Sintashta	Narasimhan et al 2019
I1027	Russia_MLBA_Sintashta	Narasimhan et al 2019
I1029	Russia_MLBA_Sintashta	Narasimhan et al 2019
I1053	Russia_MLBA_Sintashta	Narasimhan et al 2019
I1055	Russia_MLBA_Sintashta	Narasimhan et al 2019
I1060	Russia_MLBA_Sintashta	Narasimhan et al 2019
I1061	Russia_MLBA_Sintashta	Narasimhan et al 2019
I1062	Russia_MLBA_Sintashta	Narasimhan et al 2019
I1063	Russia_MLBA_Sintashta	Narasimhan et al 2019
I1064	Russia_MLBA_Sintashta	Narasimhan et al 2019
I1065	Russia_MLBA_Sintashta	Narasimhan et al 2019
I1082	Russia_MLBA_Sintashta	Narasimhan et al 2019
I1084	Russia_MLBA_Sintashta	Narasimhan et al 2019
I1086	Russia_MLBA_Sintashta	Narasimhan et al 2019
I1088	Russia_MLBA_Sintashta	Narasimhan et al 2019
I1089	Russia_MLBA_Sintashta	Narasimhan et al 2019
I1090	Russia_MLBA_Sintashta	Narasimhan et al 2019
I7480	Russia_MLBA_Sintashta	Narasimhan et al 2019
I0944	Russia_Petrovka	Narasimhan et al 2019
I0945	Russia_Petrovka	Narasimhan et al 2019
I0946	Russia_Petrovka	Narasimhan et al 2019
I0244	Russia_Potapovka	Narasimhan et al 2019
I0246	Russia_Potapovka	Narasimhan et al 2019
I0419	Russia_Potapovka	Narasimhan et al 2019
I0357	Russia_Samara_EBA_Yamnaya	Mathieson et al 2015
I0370	Russia_Samara_EBA_Yamnaya	Mathieson et al 2015
I0429	Russia_Samara_EBA_Yamnaya	Mathieson et al 2015
I0439	Russia_Samara_EBA_Yamnaya	Mathieson et al 2015
I0441	Russia_Samara_EBA_Yamnaya	Mathieson et al 2015
I0443	Russia_Samara_EBA_Yamnaya	Mathieson et al 2015
I0444	Russia_Samara_EBA_Yamnaya	Mathieson et al 2015
I7489	Russia_Samara_EBA_Yamnaya	Narasimhan et al 2019
I0231	Russia_Samara_EBA_Yamnaya	Patterson et al 2022
I0438	Russia_Samara_EBA_Yamnaya	Patterson et al 2022
I0124	Russia_Samara_HG	Mathieson et al 2015
DA134_noUDG.SG	Russia_Sarmatian.SG	Damgaard et al 2018
DA136_noUDG.SG	Russia_Sarmatian.SG	Damgaard et al 2018
DA139_noUDG.SG	Russia_Sarmatian.SG	Damgaard et al 2018
DA141_noUDG.SG	Russia_Sarmatian.SG	Damgaard et al 2018
DA143_noUDG.SG	Russia_Sarmatian.SG	Damgaard et al 2018
DA144_noUDG.SG	Russia_Sarmatian.SG	Damgaard et al 2018
DA145_noUDG.SG	Russia_Sarmatian.SG	Damgaard et al 2018
DA334_noUDG.SG	Russia_Shamanka_EBA.SG	Damgaard et al 2018
DA335_noUDG.SG	Russia_Shamanka_EBA.SG	Damgaard et al 2018
DA336_noUDG.SG	Russia_Shamanka_EBA.SG	Damgaard et al 2018
DA337_noUDG.SG	Russia_Shamanka_EBA.SG	Damgaard et al 2018
DA339_noUDG.SG	Russia_Shamanka_EBA.SG	Damgaard et al 2018
DA245_noUDG.SG	Russia_Shamanka_Eneolithic.SG	Damgaard et al 2018
DA246_noUDG.SG	Russia_Shamanka_Eneolithic.SG	Damgaard et al 2018
DA247_noUDG.SG	Russia_Shamanka_Eneolithic.SG	Damgaard et al 2018
DA248_noUDG.SG	Russia_Shamanka_Eneolithic.SG	Damgaard et al 2018
DA249_noUDG.SG	Russia_Shamanka_Eneolithic.SG	Damgaard et al 2018
DA250_noUDG.SG	Russia_Shamanka_Eneolithic.SG	Damgaard et al 2018
DA251_noUDG.SG	Russia_Shamanka_Eneolithic.SG	Damgaard et al 2018
DA252_noUDG.SG	Russia_Shamanka_Eneolithic.SG	Damgaard et al 2018
DA253_noUDG.SG	Russia_Shamanka_Eneolithic.SG	Damgaard et al 2018
DA362_noUDG.SG	Russia_Shamanka_Eneolithic.SG	Damgaard et al 2018
Sidelkino_noUDG.SG	Russia_Sidelkino_HG.SG	Damgaard et al 2018
I5766	Russia_Sosnoviy_HG	Narasimhan et al 2019
I0234	Russia_Srubnaya	Mathieson et al 2015
I0235	Russia_Srubnaya	Mathieson et al 2015
I0232	Russia_Srubnaya	Narasimhan et al 2019
I0358	Russia_Srubnaya	Narasimhan et al 2019
I0359	Russia_Srubnaya	Narasimhan et al 2019
I0361	Russia_Srubnaya	Narasimhan et al 2019
I0422	Russia_Srubnaya	Narasimhan et al 2019
I0424	Russia_Srubnaya	Narasimhan et al 2019
I0430	Russia_Srubnaya	Narasimhan et al 2019
I0431	Russia_Srubnaya	Narasimhan et al 2019
I0233	Russia_Srubnaya_Scy_Sarma	Narasimhan et al 2019
DA2_noUDG.SG	Russia_Tagar.SG	Damgaard et al 2018
DA3_noUDG.SG	Russia_Tagar.SG	Damgaard et al 2018
DA4_noUDG.SG	Russia_Tagar.SG	Damgaard et al 2018
DA5_noUDG.SG	Russia_Tagar.SG	Damgaard et al 2018
DA6_noUDG.SG	Russia_Tagar.SG	Damgaard et al 2018
DA7_noUDG.SG	Russia_Tagar.SG	Damgaard et al 2018
DA8_noUDG.SG	Russia_Tagar.SG	Damgaard et al 2018
DA9_noUDG.SG	Russia_Tagar.SG	Damgaard et al 2018
I0576	Russia_Tuva_IA_AldyBel	Unterländer et al 2017
I0577	Russia_Tuva_IA_AldyBel	Unterländer et al 2017
I1960	Russia_Tyumen_HG	Narasimhan et al 2019
I0574	Russia_Ural_EarlySarmatian	Unterländer et al 2017
I0575	Russia_Ural_EarlySarmatian	Unterländer et al 2017
Ust_Ishim.DG	Russia_Ust_Ishim_HG.DG	Fu et al 2014
NEO229_noUDG.SG	Russia_UstBelaya_Angara.SG	Sikora et al 2019
NEO231_noUDG.SG	Russia_UstBelaya_Angara.SG	Sikora et al 2019
NEO232_noUDG.SG	Russia_UstBelaya_Angara.SG	Sikora et al 2019
NEO230_noUDG.SG	Russia_UstBelaya_EBA.SG	Sikora et al 2019
NEO299_noUDG.SG	Russia_UstBelaya_MED.SG	Sikora et al 2019
DA343_noUDG.SG	Russia_UstIda_EBA.SG	Damgaard et al 2018
DA353_noUDG.SG	Russia_UstIda_EBA.SG	Damgaard et al 2018
DA356_noUDG.SG	Russia_UstIda_EBA.SG	Damgaard et al 2018
DA361_noUDG.SG	Russia_UstIda_EBA.SG	Damgaard et al 2018
DA342_noUDG.SG	Russia_UstIda_LN.SG	Damgaard et al 2018
DA344_noUDG.SG	Russia_UstIda_LN.SG	Damgaard et al 2018
DA345_noUDG.SG	Russia_UstIda_LN.SG	Damgaard et al 2018
DA355_noUDG.SG	Russia_UstIda_LN.SG	Damgaard et al 2018
I1838	Spain_C	Lipson et al 2017
I1843	Spain_C	Lipson et al 2017
I1975	Spain_C	Lipson et al 2017
I1981	Spain_C	Lipson et al 2017
I2467	Spain_C	Lipson et al 2017
I3269	Spain_C	Lipson et al 2017
I3270	Spain_C	Lipson et al 2017
I3271	Spain_C	Lipson et al 2017
I3272	Spain_C	Lipson et al 2017
I5838	Spain_C	Lipson et al 2017
I0581_d	Spain_C	Mathieson et al 2015
I1271	Spain_C	Mathieson et al 2015
I1272	Spain_C	Mathieson et al 2015
I1276	Spain_C	Mathieson et al 2015
I1277	Spain_C	Mathieson et al 2015
I1280	Spain_C	Mathieson et al 2015
I1281	Spain_C	Mathieson et al 2015
I1282	Spain_C	Mathieson et al 2015
I1284	Spain_C	Mathieson et al 2015
I1300	Spain_C	Mathieson et al 2015
I1303	Spain_C	Mathieson et al 2015
I1314	Spain_C	Mathieson et al 2015
I6543	Spain_C	Olalde et al 2018
I6604	Spain_C	Olalde et al 2018
I6609	Spain_C	Olalde et al 2018
I6612	Spain_C	Olalde et al 2018
I6617	Spain_C	Olalde et al 2018
I6628	Spain_C	Olalde et al 2018
I6629	Spain_C	Olalde et al 2018
I6630	Spain_C	Olalde et al 2018
ElMiron_d	Spain_ElMiron	Fu et al 2014
I0409	Spain_EN	Mathieson et al 2015
I0410	Spain_EN	Mathieson et al 2015
I0412	Spain_EN	Mathieson et al 2015
I0413	Spain_EN	Mathieson et al 2015
I0585	Spain_HG	Mathieson et al 2015
I3273	Spain_MLN	Lipson et al 2017
I0405	Spain_MLN	Mathieson et al 2015
I0406	Spain_MLN	Mathieson et al 2015
I0407	Spain_MLN	Mathieson et al 2015
I0408	Spain_MLN	Mathieson et al 2015
I0011	Sweden_Motala_HG	Mathieson et al 2015
I0012	Sweden_Motala_HG	Mathieson et al 2015
I0013	Sweden_Motala_HG	Mathieson et al 2015
I0014	Sweden_Motala_HG	Mathieson et al 2015
I0015	Sweden_Motala_HG	Mathieson et al 2015
I0017	Sweden_Motala_HG	Mathieson et al 2015
Bichon_noUDG.SG	Switzerland_Bichon.SG	Jones et al 2015
I4160	Tajikistan_BA_DashtiKozy	Narasimhan et al 2019
I4257	Tajikistan_BA_DashtiKozy	Narasimhan et al 2019
I4258	Tajikistan_BA_DashtiKozy	Narasimhan et al 2019
I4290	Tajikistan_C_Sarazm	Narasimhan et al 2019
I4910	Tajikistan_C_Sarazm	Narasimhan et al 2019
MA2205_noUDG.SG	Turkey_AssyrianColonyPeriod.SG	Damgaard et al 2018
MA2206_noUDG.SG	Turkey_AssyrianColonyPeriod.SG	Damgaard et al 2018
MA2208_noUDG.SG	Turkey_AssyrianColonyPeriod.SG	Damgaard et al 2018
Bon001_noUDG.WGC	Turkey_Boncuklu_N.SG	Kilinc et al 2016
Bon002_noUDG.WGC	Turkey_Boncuklu_N.SG	Kilinc et al 2016
Bon004_noUDG.WGC	Turkey_Boncuklu_N.SG	Kilinc et al 2016
I2495	Turkey_EBA	Lazaridis et al 2017
I2499	Turkey_EBA	Lazaridis et al 2017
I2683	Turkey_EBA	Lazaridis et al 2017
MA2210_noUDG.SG	Turkey_EBA_II.SG	Damgaard et al 2018
MA2212_noUDG.SG	Turkey_EBA_II.SG	Damgaard et al 2018
MA2213_noUDG.SG	Turkey_EBA_II.SG	Damgaard et al 2018
MA2198_noUDG.SG	Turkey_Hellenistic_EastMed	Damgaard et al 2018
MA2197_noUDG.SG	Turkey_Hellenistic_WestMed	Damgaard et al 2018
I0707	Turkey_N	Mathieson et al 2015
I0708	Turkey_N	Mathieson et al 2015
I0709	Turkey_N	Mathieson et al 2015
I0723	Turkey_N	Mathieson et al 2015
I0724	Turkey_N	Mathieson et al 2015
I0725	Turkey_N	Mathieson et al 2015
I0726	Turkey_N	Mathieson et al 2015
I0727	Turkey_N	Mathieson et al 2015
I0736	Turkey_N	Mathieson et al 2015
I0744	Turkey_N	Mathieson et al 2015
I0745	Turkey_N	Mathieson et al 2015
I0746	Turkey_N	Mathieson et al 2015
I1096	Turkey_N	Mathieson et al 2015
I1097	Turkey_N	Mathieson et al 2015
I1098	Turkey_N	Mathieson et al 2015
I1099	Turkey_N	Mathieson et al 2015
I1100	Turkey_N	Mathieson et al 2015
I1101	Turkey_N	Mathieson et al 2015
I1102	Turkey_N	Mathieson et al 2015
I1103	Turkey_N	Mathieson et al 2015
I1580	Turkey_N	Mathieson et al 2015
I1581	Turkey_N	Mathieson et al 2015
I1583	Turkey_N	Mathieson et al 2015
MA2200_noUDG.SG	Turkey_OldHittitePeriod.SG	Damgaard et al 2018
MA2203_noUDG.SG	Turkey_OldHittitePeriod.SG	Damgaard et al 2018
Tep002_noUDG.WGC	Turkey_TepecikCiftlik_N.SG	Kilinc et al 2016
Tep003_noUDG.WGC	Turkey_TepecikCiftlik_N.SG	Kilinc et al 2016
Tep004_noUDG.WGC	Turkey_TepecikCiftlik_N.SG	Kilinc et al 2016
I6124	Turkmenistan_BA_Gonur_3	Narasimhan et al 2019
I12478	Turkmenistan_C_Geoksyur	Narasimhan et al 2019
I12479	Turkmenistan_C_Geoksyur	Narasimhan et al 2019
I12480	Turkmenistan_C_Geoksyur	Narasimhan et al 2019
I12481	Turkmenistan_C_Geoksyur	Narasimhan et al 2019
I12482	Turkmenistan_C_Geoksyur	Narasimhan et al 2019
I12483	Turkmenistan_C_Geoksyur	Narasimhan et al 2019
I12484	Turkmenistan_C_Geoksyur	Narasimhan et al 2019
I12485	Turkmenistan_C_Geoksyur	Narasimhan et al 2019
I12486	Turkmenistan_C_Geoksyur	Narasimhan et al 2019
I12487	Turkmenistan_C_Geoksyur	Narasimhan et al 2019
I8503	Turkmenistan_C_Geoksyur	Narasimhan et al 2019
I8504	Turkmenistan_C_Geoksyur	Narasimhan et al 2019
I8505	Turkmenistan_C_Geoksyur	Narasimhan et al 2019
I8510	Turkmenistan_C_Geoksyur	Narasimhan et al 2019
I8524	Turkmenistan_C_Geoksyur	Narasimhan et al 2019
I8526	Turkmenistan_C_Geoksyur	Narasimhan et al 2019
I8527	Turkmenistan_C_Geoksyur	Narasimhan et al 2019
I8528	Turkmenistan_C_Geoksyur	Narasimhan et al 2019
I8529	Turkmenistan_C_Geoksyur	Narasimhan et al 2019
I8530	Turkmenistan_C_Geoksyur	Narasimhan et al 2019
I8532	Turkmenistan_C_Geoksyur	Narasimhan et al 2019
DA380_noUDG.SG	Turkmenistan_C_Namazga.SG	Damgaard et al 2018
DA381_noUDG.SG	Turkmenistan_C_Namazga.SG	Damgaard et al 2018
DA383_noUDG.SG	Turkmenistan_C_Namazga.SG	Damgaard et al 2018
I4259	Turkmenistan_C_Parkhai	Narasimhan et al 2019
I4634	Turkmenistan_C_Parkhai	Narasimhan et al 2019
I4635	Turkmenistan_C_Parkhai	Narasimhan et al 2019
I6669	Turkmenistan_C_Parkhai	Narasimhan et al 2019
I4085	Turkmenistan_C_TepeAnau	Narasimhan et al 2019
I4086	Turkmenistan_C_TepeAnau	Narasimhan et al 2019
I4087	Turkmenistan_C_TepeAnau	Narasimhan et al 2019
I1781	Turkmenistan_Gonur_BA_1	Narasimhan et al 2019
I1782	Turkmenistan_Gonur_BA_1	Narasimhan et al 2019
I1784	Turkmenistan_Gonur_BA_1	Narasimhan et al 2019
I1787	Turkmenistan_Gonur_BA_1	Narasimhan et al 2019
I1788	Turkmenistan_Gonur_BA_1	Narasimhan et al 2019
I1790	Turkmenistan_Gonur_BA_1	Narasimhan et al 2019
I1793	Turkmenistan_Gonur_BA_1	Narasimhan et al 2019
I2085	Turkmenistan_Gonur_BA_1	Narasimhan et al 2019
I2087	Turkmenistan_Gonur_BA_1	Narasimhan et al 2019
I2116	Turkmenistan_Gonur_BA_1	Narasimhan et al 2019
I2121	Turkmenistan_Gonur_BA_1	Narasimhan et al 2019
I2125	Turkmenistan_Gonur_BA_1	Narasimhan et al 2019
I2128	Turkmenistan_Gonur_BA_1	Narasimhan et al 2019
I3374	Turkmenistan_Gonur_BA_1	Narasimhan et al 2019
I6119	Turkmenistan_Gonur_BA_1	Narasimhan et al 2019
I6217	Turkmenistan_Gonur_BA_1	Narasimhan et al 2019
DA382_noUDG.SG	Turkmenistan_IA.SG	Damgaard et al 2018
ILK002	Ukraine_EBA_GlobularAmphora	Mathieson et al 2018
ILK001	Ukraine_GlobularAmphora	Mathieson et al 2018
ILK003	Ukraine_GlobularAmphora	Mathieson et al 2018
BOR001	Ulaanzuukh_SlabGrave	Jeong et al 2020
BUL001	Ulaanzuukh_SlabGrave	Jeong et al 2020
BUL002	Ulaanzuukh_SlabGrave	Jeong et al 2020
DAR001	Ulaanzuukh_SlabGrave	Jeong et al 2020
MIT001	Ulaanzuukh_SlabGrave	Jeong et al 2020
PTO001	Ulaanzuukh_SlabGrave	Jeong et al 2020
SHU001	Ulaanzuukh_SlabGrave	Jeong et al 2020
ULN001	Ulaanzuukh_SlabGrave	Jeong et al 2020
ULN002	Ulaanzuukh_SlabGrave	Jeong et al 2020
ULN003	Ulaanzuukh_SlabGrave	Jeong et al 2020
ULN005	Ulaanzuukh_SlabGrave	Jeong et al 2020
ULN006	Ulaanzuukh_SlabGrave	Jeong et al 2020
ULN007	Ulaanzuukh_SlabGrave	Jeong et al 2020
ULN009	Ulaanzuukh_SlabGrave	Jeong et al 2020
ULN010	Ulaanzuukh_SlabGrave	Jeong et al 2020
Anzick_realigned_noUDG.SG	USA_Anzick_realigned.SG	Rasmussen et al 2014
kennewick_noUDG.SG	USA_WA_Kennewick.SG	Rasmussen et al 2015
I4156	Uzbekistan_Bustan_BA	Narasimhan et al 2019
I4157	Uzbekistan_Bustan_BA	Narasimhan et al 2019
I4159	Uzbekistan_Bustan_BA	Narasimhan et al 2019
I4899	Uzbekistan_Bustan_BA	Narasimhan et al 2019
I5604	Uzbekistan_Bustan_BA	Narasimhan et al 2019
I5605	Uzbekistan_Bustan_BA	Narasimhan et al 2019
I4161	Uzbekistan_Dzharkutan_BA_1	Narasimhan et al 2019
I4163	Uzbekistan_Dzharkutan_BA_1	Narasimhan et al 2019
I4312	Uzbekistan_Dzharkutan_BA_1	Narasimhan et al 2019
I4313	Uzbekistan_Dzharkutan_BA_1	Narasimhan et al 2019
I4315	Uzbekistan_Dzharkutan_BA_1	Narasimhan et al 2019
I7411	Uzbekistan_Dzharkutan_BA_1	Narasimhan et al 2019
I4901	Uzbekistan_Dzharkutan_BA_2	Narasimhan et al 2019
I5608	Uzbekistan_Dzharkutan_BA_2	Narasimhan et al 2019
I7412	Uzbekistan_Dzharkutan_BA_3	Narasimhan et al 2019
I4153	Uzbekistan_Kashkarchi_BA	Narasimhan et al 2019
I4255	Uzbekistan_Kashkarchi_BA	Narasimhan et al 2019
I4285	Uzbekistan_SappaliTepe_BA	Narasimhan et al 2019
I4286	Uzbekistan_SappaliTepe_BA	Narasimhan et al 2019
I4288	Uzbekistan_SappaliTepe_BA	Narasimhan et al 2019
I4289	Uzbekistan_SappaliTepe_BA	Narasimhan et al 2019
I7414	Uzbekistan_SappaliTepe_BA	Narasimhan et al 2019
I7416	Uzbekistan_SappaliTepe_BA	Narasimhan et al 2019
I7419	Uzbekistan_SappaliTepe_BA	Narasimhan et al 2019
I7420	Uzbekistan_SappaliTepe_BA	Narasimhan et al 2019
I7421	Uzbekistan_SappaliTepe_BA	Narasimhan et al 2019
I7492	Uzbekistan_SappaliTepe_BA	Narasimhan et al 2019
I7542	Uzbekistan_SappaliTepe_BA	Narasimhan et al 2019
References:
Allentoft, M. E. et al. Population genomics of Bronze Age Eurasia. Nature 522, 167–172 (2015).
Damgaard, P. de B. et al. 137 ancient human genomes from across the Eurasian steppes. Nature 557, 369–374 (2018).
Damgaard, P. de B. et al. The first horse herders and the impact of early Bronze Age steppe expansions into Asia. Science 360, (2018).
Fu, Q. et al. Genome sequence of a 45,000-year-old modern human from western Siberia. Nature 514, 445–449 (2014).
Haber, M. et al. Continuity and Admixture in the Last Five Millennia of Levantine History from Ancient Canaanite and Present-Day Lebanese Genome Sequences. Am. J. Hum. Genet. 101, 274–282 (2017).
Jeong, C. et al. A Dynamic 6,000-Year Genetic History of Eurasia’s Eastern Steppe. Cell 183, 890–904.e29 (2020).
Jeong, C. et al. Bronze Age population dynamics and the rise of dairy pastoralism on the eastern Eurasian steppe. Proc. Natl. Acad. Sci. U. S. A. 115, E11248–E11255 (2018).
Jeong, C. et al. Long-term genetic stability and a high-altitude East Asian origin for the peoples of the high valleys of the Himalayan arc. Proc. Natl. Acad. Sci. U. S. A. 113, 7485–7490 (2016).
Jeong, C. et al. The genetic history of admixture across inner Eurasia. Nat Ecol Evol 3, 966–976 (2019).
Jones, E. R. et al. Upper Palaeolithic genomes reveal deep roots of modern Eurasians. Nat. Commun. 6, 8912 (2015).
Kılınç, G. M. et al. The Demographic Development of the First Farmers in Anatolia. Curr. Biol. 26, 2659–2666 (2016).
Lazaridis, I. et al. Ancient human genomes suggest three ancestral populations for present-day Europeans. Nature 513, 409–413 (2014).
Lazaridis, I. et al. Genetic origins of the Minoans and Mycenaeans. Nature 548, 214–218 (2017).
Lazaridis, I. et al. Genomic insights into the origin of farming in the ancient Near East. Nature 536, 419–424 (2016).
Lipson, M. et al. Parallel palaeogenomic transects reveal complex genetic history of early European farmers. Nature 551, 368–372 (2017).
Mallick, S. et al. The Simons Genome Diversity Project: 300 genomes from 142 diverse populations. Nature 538, 201–206 (2016).
Mathieson, I. et al. Genome-wide patterns of selection in 230 ancient Eurasians. Nature 528, 499–503 (2015).
McColl, H. et al. The prehistoric peopling of Southeast Asia. Science 361, 88–92 (2018).
Narasimhan, V. M. et al. The formation of human populations in South and Central Asia. Science 365, (2019).
Olalde, I. et al. The Beaker phenomenon and the genomic transformation of northwest Europe. Nature 555, 190–196 (2018).
Patterson, N. et al. Large-scale migration into Britain during the Middle to Late Bronze Age. Nature 601, 588–594 (2022).
Prüfer, K. et al. The complete genome sequence of a Neanderthal from the Altai Mountains. Nature 505, 43–49 (2014).
Raghavan, M. et al. The genetic prehistory of the New World Arctic. Science 345, 1255832 (2014b).
Raghavan, M. et al. Upper Palaeolithic Siberian genome reveals dual ancestry of Native Americans. Nature 505, 87–91 (2014a).
Rasmussen, M. et al. Ancient human genome sequence of an extinct Palaeo-Eskimo. Nature 463, 757–762 (2010).
Rasmussen, M. et al. The ancestry and affiliations of Kennewick Man. Nature 523, 455–458 (2015).
Rasmussen, M. et al. The genome of a Late Pleistocene human from a Clovis burial site in western Montana. Nature 506, 225–229 (2014).
Sikora, M. et al. The population history of northeastern Siberia since the Pleistocene. Nature 570, 182–188 (2019).
Unterländer, M. et al. Ancestry and demography and descendants of Iron Age nomads of the Eurasian Steppe. Nat. Commun. 8, 14615 (2017).
Yang, M. A. et al. 40,000-Year-Old Individual from Asia Provides Insight into Early Population Structure in Eurasia. Curr. Biol. 27, 3202–3208.e9 (2017).
