# Supplementary material for: Gene pool preservation across time and space In Mongolian-speaking Oirats
Source: Eur J Hum Genet. 2024 Apr 11;32(9):1150–8. doi: 10.1038/s41431-024-01588-w (PMC11369229; doi:10.1038/s41431-024-01588-w)
Supplement: Supplementary file 16 — TableS5. [file 41431_2024_1588_MOESM16_ESM.xlsx]

## Sheet: TableS5
Table.S.5.Mitochondrial DNA haplogroup frequencies in Eurasian populations.
		Haplogroups
Population	Abbr.	A	B	C	D	F	G	Z	Y	M(xC,D,G,Z)	N9a	R(xR0,JT,R9,B,U)	West_Eurasian	Sample size	References
Altaian	Al	0	3.63636	19.0909	15.4545	9.09091	1.81818	4.54545	0	7.27273	4.54545	0	34.5455	110	Derenko 2003
Altai-Kizhi	AlK	3.33333	4.44444	32.2222	8.88889	5.55556	5.55556	2.22222	0	7.77778	0	1.11111	28.8889	90	Derenko 2007
Bashkir	Bas	3.82775	0.956938	11.9617	10.0478	5.26316	4.78469	0.956938	0.478469	1.43541	1.43541	0	58.8517	209	Bermisheva 2002
Buryat	Bu	3.60169	4.23729	23.7288	33.6864	2.33051	10.8051	1.27119	1.27119	4.44915	1.27119	0.211864	13.1356	472	Derenko 2003, 2007, Gibert 2010, Starikovskaya 2005
Chuvash	Ch	4.44444	0	1.11111	2.22222	0	0	0	0	1.11111	0	0	91.1111	90	Bermisheva 2002
Kazakh	Kaz	4.92754	7.82609	10.4348	17.1014	6.66667	8.11594	2.31884	0.869565	6.37681	1.44928	0.57971	33.3333	345	Comas 1998, Yao 2004, Gokcumen 2008
Khakas	Kh	3.63636	6.36364	27.2727	14.5455	23.6364	0.909091	0	0	1.81818	0.909091	0	20.9091	110	Derenko 2003, 2007
Kumyk	Ku	0	0	0	0.892857	0	2.67857	0	0	0.892857	0.892857	0	94.6429	112	Yunusbayev 2011
Kyrgyz	Ky	4.2	6.4	12.6	20	2.1	8.4	1.1	0	6.3	3.2	3.2	32.5	95	Comas 1998
Shor	Sh	1.21951	4.87805	12.1951	12.1951	41.4634	0	1.21951	0	3.65854	0	0	23.1707	82	Derenko 2007
Sojot	Soj	10	3.33333	20	46.6667	0	6.66667	0	3.33333	0	0	3.33333	6.66667	30	Derenko 2003
Tadjik	Td	3	2	1	3	0	2	0	1	4	0	0	84	100	Comas 2004, Chen 2020
Tatar	Tat	2.32558	0.581395	1.16279	1.74419	0	1.74419	0	0	2.32558	0	0	90.1163	172	Bermisheva 2002
Telenghit	Tlg	5.6338	11.2676	16.9014	21.1268	1.40845	2.8169	0	0	4.22535	1.40845	4.22535	30.9859	71	Derenko 2007
Teleut	Tel	0	3.77358	28.3019	24.5283	5.66038	0	5.66038	0	3.77358	0	0	28.3019	53	Derenko 2007
Todjin	Tod	4.16667	4.16667	47.9167	4.16667	2.08333	18.75	0	2.08333	4.16667	0	4.16667	8.33333	48	Derenko 2003
Tofalar	Tof	2.88462	3.84615	61.5385	0	3.84615	0.961538	7.69231	0	6.73077	0	0.961538	11.5385	104	Derenko 2003, Starikovskaya 2005
Tubalar	Tub	11.1111	4.16667	19.4444	19.4444	1.38889	0	1.38889	0	0	6.94444	2.77778	33.3333	72	Starikovskaya 2005
Turkmen	Tur	1.63934	3.27869	6.55738	24.5902	3.27869	0	0	0	3.27869	0	1.63934	55.7377	61	Quintana-Murci 2004, Comas 2004
Tuvinian	Tuv	1.37457	5.84192	47.079	15.4639	5.15464	7.90378	1.03093	0.343643	1.37457	2.06186	0.687285	11.6838	291	Starikovskaya 2005, Derenko 2003, 2007
Uzbek	Uz	4.16667	3.33333	3.33333	15	5.83333	5.83333	0.833333	0.833333	6.66667	5	5	44.1667	120	Comas 2004, Quintana-Murci 2004, Yao 2004
Uyghur	Uyg	5.88235	3.92157	3.92157	13.7255	6.86275	6.86275	0	0	12.7451	0.980392	6.86275	38.2353	102	Comas 1998, Yao 2004
Andis	An	0	0	0	0	0	6.45161	0	0	0	4.83871	0	88.7097	62	Yunusbayev 2011
Avars	Av	0	4.91803	0	0	0	0	0	0	0	0	0	95.082	61	Yunusbayev 2011
Bagvalals	Bg	0	0	0	0	0	0	0	0	0	0	6.06061	93.9394	33	Yunusbayev 2011
Chamalals	Cha	0	0	0	0	0	0	0	0	0	0	8.82353	91.1765	34	Yunusbayev 2011
Chechens	Che	0	0	1.13636	1.13636	0	0	0	0	1.13636	2.27273	1.70455	92.6136	176	Yunusbayev 2011
Dargins	Drg	0	0	0	0	0.909091	0	0	0	0	0	0	99.0909	110	Yunusbayev 2011
Ingush	Ing	0	0	1.94175	2.91262	0	0	0	0	4.85437	4.85437	0	85.4369	103	Yunusbayev 2011
Kumyks	Kum	0	0	0	0.892857	0	2.67857	0	0	0.892857	0.892857	0.892857	93.75	112	Yunusbayev 2011
Lezgins	Lez	0	0	0	4.34783	0	0	0	0	0	0	8.69565	86.9565	46	Yunusbayev 2011
Tabasarans	Tab	0	0	0	3.84615	0	0	0	0	0	0	0	96.1538	52	Yunusbayev 2011
Kuban Nogays	Nog	4.61538	0.769231	1.53846	3.84615	1.53846	4.61538	2.30769	0	2.30769	0	0	78.4615	131	Yunusbayev 2011
Kara Nogays	Knog	5.38462	3.84615	13.8462	10	3.84615	5.38462	2.30769	0	2.30769	0	0	54.6154	130	Yunusbayev 2011
Abazins	Ab	0	0	4.7619	4.7619	0	0.952381	1.90476	0	2.85714	0	1.90476	82.8571	105	Yunusbayev 2011
Adyghe	Ad	0	0.645161	1.29032	0.645161	0	0	0	0	0.645161	0	5.16129	91.6129	155	Yunusbayev 2011
Balkars	Bal	1.42857	0	0	2.85714	0	0.714286	0	0	0	0	3.57143	91.4286	140	Yunusbayev 2011
Cherkessians	Chr	0.813008	0	5.69106	4.06504	0	0.813008	1.62602	0	4.06504	1.62602	3.25203	78.0488	123	Yunusbayev 2011
Kabardin	Kab	0	0	6.66667	3.33333	0.666667	0	0	0.666667	1.33333	0	2	85.3333	150	Yunusbayev 2011
Karachays	Kar	0	0	0	0.943396	0	4.71698	0	0	0.943396	0	2.83019	90.566	106	Yunusbayev 2011
North Ossetians	NO	0	0	1.44928	7.97101	0	0.724638	0.724638	0.724638	2.89855	0.724638	0.724638	84.058	138	Yunusbayev 2011
Abkhazians	Abk	0.735294	0	5.88235	2.94118	0.735294	0	0	0	0.735294	0	5.88235	83.0882	136	Yunusbayev 2011
Armenians	Arm	0	0	0	0	0	0	0	0	0	0	0	100	36	Yunusbayev 2011
Georgians	Go	0	0	0	2.63158	0	0	0	0	0	0	3.94737	93.4211	76	Yunusbayev 2011
South Ossetians	SO	0	0	0	4.16667	0	0	0	0	4.16667	0	0	91.6667	24	Yunusbayev 2011
Kalmyk Buzav	KBV	3.7037	5.55556	5.55556	27.7778	16.6667	3.7037	1.85185	0	11.1111	0	1.85185	22.2222	54	present study
Kalmyk Derbet	KDR	10.1449	1.44928	13.0435	23.1884	10.1449	8.69565	5.7971	0	7.24638	0	2.89855	17.3913	69	present study
Kalmyk Khoshut	KK	0	7.14286	17.8571	17.8571	10.7143	3.57143	3.57143	7.14286	21.4286	0	0	10.7143	28	present study
Kalmyk Torgut	KT	5.45455	9.09091	5.45455	32.7273	7.27273	3.63636	0	1.81818	7.27273	0	0	27.2727	55	present study
Mongol Derbet	MDR	12.1951	2.43902	12.1951	26.8293	4.87805	12.1951	0	0	9.7561	2.43902	0	17.0732	41	present study
Mongol Khoshut	MK	0	5.88235	5.88235	17.6471	17.6471	35.2941	5.88235	0	5.88235	5.88235	0	0	17	present study
Mongol Torgut	MT	8.51064	17.0213	8.51064	19.1489	14.8936	4.25532	2.12766	0	4.25532	2.12766	10.6383	8.51064	47	present study
Mongol Tsaatan	Zaa	4.34783	0	52.1739	8.69565	8.69565	4.34783	0	8.69565	4.34783	0	0	8.69565	23	present study
Sart-Kalmak	SK	3.33333	3.33333	26.6667	16.6667	1.66667	15	6.66667	0	5	0	0	21.6667	60	present study
Tozhu Tuvan	ToT	0	2.12766	55.3191	4.25532	23.4043	14.8936	0	0	0	0	0	0	47	present study
Xinjiang Kalmyk	XK	0	8.33333	25	16.6667	8.33333	16.6667	0	8.33333	8.33333	0	0	8.33333	12	present study
References:
Bermisheva M, Tambets K, Villems R, Khusnutdinova E. Bermisheva M, Tambets K, Villems R, Khusnutdinova E. Diversity of mitochondrial DNA haplogroups in ethnic populations of the Volga–Ural region. Molecular Biology. 2002;36(6):802–812.
Chen Y, Gong L, Liu X, Chen X, Yang S, Luo Y. Mitochondrial DNA genomes revealed different patterns of high-altitude adaptation in high-altitude Tajiks compared with Tibetans and Sherpas. Sci Rep. 2020;10(1):10592. doi: 10.1038/s41598-020-67519-z.
Comas D, Calafell F, Mateu E, Pérez-Lezaun A, Bosch E, Martínez-Arias R, Clarimon J, Facchini F, Fiori G, Luiselli D, Pettener D, Bertranpetit J. Trading genes along the silk road: mtDNA sequences and the origin of central Asian populations. Am J Hum Genet. 1998;63(6):1824-38. doi: 10.1086/302133.
Comas D, Plaza S, Wells R S, Yuldaseva N, Lao O, Calafell F, Bertranpetit J. Admixture, migrations, and dispersals in Central Asia: evidence from maternal DNA lineages. Eur J Hum Genet. 2004;12(6):495-504. doi: 10.1038/sj.ejhg.5201160.
Derenko MV, Grzybowski T, Malyarchuk BA, Dambueva IK, Denisova GA, Czarny J, Dorzhu CM, Kakpakov VT, Miścicka-Sliwka D, Woźniak M, Zakharov IA. Diversity of mitochondrial DNA lineages in South Siberia. Ann Hum Genet. 2003;67(Pt 5):391-411. doi: 10.1046/j.1469-1809.2003.00035.x.
Derenko M, Malyarchuk B, Grzybowski T, Denisova G, Dambueva I, Perkova M, Dorzhu C, Luzina F, Lee HK, Vanecek T, Villems R, Zakharov I. Phylogeographic analysis of mitochondrial DNA in northern Asian populations. Am J Hum Genet. 2007;81(5):1025-41. doi: 10.1086/522933.
Gibert M, Theves C, Ricaut FX, Dambueva I, Bazarov B, Moral P, Crubezy E, Perrucho M, Felix-Sanchez M, Sevin A. mtDNA variation in the Buryat population of the Barguzin Valley: New insights into the micro-evolutionary history of the Baikal area. Ann Hum Biol. 2010;37(4):501-23. doi: 10.3109/03014460903433828.
Gokcumen O, Dulik MC, Pai AA, Zhadanov SI, Rubinstein S, Osipova LP, Andreenkov OV, Tabikhanova LE, Gubina MA, Labuda D, Schurr TG. Genetic variation in the enigmatic Altaian Kazakhs of South-Central Russia: insights into Turkic population history. Am J Phys Anthropol. 2008 Jul;136(3):278-93. doi: 10.1002/ajpa.20802.
Quintana-Murci L, Chaix R, Wells RS, Behar DM, Sayar H, Scozzari R, Rengo C, Al-Zahery N, Semino O, Santachiara-Benerecetti AS, Coppa A, Ayub Q, Mohyuddin A, Tyler-Smith C, Mehdi SQ, Torroni A, McElreavey K. Where west meets east: the complex mtDNA landscape of the southwest and Central Asian corridor. Am J Hum Genet. 2004;74(5):827-45. doi: 10.1086/383236.
Starikovskaya EB, Sukernik RI, Derbeneva OA, Volodko NV, Ruiz-Pesini E, Torroni A, Brown MD, Lott MT, Hosseini SH, Huoponen K, Wallace DC. Mitochondrial DNA diversity in indigenous populations of the southern extent of Siberia, and the origins of Native American haplogroups. Ann Hum Genet. 2005;69(Pt 1):67-89. doi: 10.1046/j.1529-8817.2003.00127.x.
Yao Y-G, Kong Q-P, Wang C-Y, Zhu C-L, Zhang Y-P. Different matrilineal contributions to genetic structure of ethnic groups in the silk road region in China. Mol Biol Evol. 2004 Dec;21(12):2265-80. doi: 10.1093/molbev/msh238.
Yunusbayev B, Metspalu M, Järve M, Kutuev I, Rootsi S, Metspalu E, Behar DM, Varendi K, Sahakyan H, Khusainova R, Yepiskoposyan L, Khusnutdinova EK, Underhill PA, Kivisild T, Villems R. The Caucasus as an asymmetric semipermeable barrier to ancient human migrations. Mol Biol Evol. 2012;29(1):359-65. doi: 10.1093/molbev/msr221.
