# Supplementary material for: Gene pool preservation across time and space In Mongolian-speaking Oirats
Source: Eur J Hum Genet. 2024 Apr 11;32(9):1150–8. doi: 10.1038/s41431-024-01588-w (PMC11369229; doi:10.1038/s41431-024-01588-w)
Supplement: Supplementary file 17 — TableS6. [file 41431_2024_1588_MOESM17_ESM.xlsx]

## Sheet: fst_pop_new
	Evk	Evn	Nog	Adg	Blkr	OsseN	Chech	Lzg	Fin	Komi	Ttr	Mrd	RusN	RusS	Mari	Udm	Nnt	Hnt	Mns	Han	Tuj	Dlg	Ykt	Tzh	MngZ	Tuva	AltTl	Dau	Orq	AltTb	Tu	KlmX	Bur	KlmKh	KlmD	KlmT	Kzkh	Krg	KlmB	MngD	MngT	SKlm	Bshk	Uyg	Uzb	Khk	Shor	AltKm	Kum
Evk	0	0.019253	0.056424	0.075432	0.072807	0.073469	0.077226	0.076879	0.071486	0.06019	0.053487	0.069473	0.067552	0.075682	0.055548	0.058676	0.025039	0.046515	0.041607	0.046639	0.050282	0.019653	0.02218	0.026918	0.024356	0.020004	0.038773	0.022975	0.017755	0.033306	0.021222	0.033372	0.021916	0.027758	0.028765	0.025652	0.027514	0.028315	0.02447	0.024632	0.027393	0.041268	0.040391	0.039262	0.041128	0.030028	0.041444	0.046362	0.062402
Evn	0.019253	0	0.062157	0.081114	0.077515	0.078602	0.082727	0.082153	0.078408	0.065845	0.060062	0.074474	0.073061	0.081102	0.061443	0.064658	0.034886	0.054576	0.048003	0.05032	0.053395	0.030242	0.031397	0.040046	0.032373	0.027475	0.051628	0.025171	0.020814	0.041679	0.027278	0.038629	0.026815	0.032312	0.033275	0.029356	0.033006	0.03204	0.029341	0.030636	0.031601	0.047228	0.045561	0.043659	0.045908	0.036716	0.047541	0.053066	0.067346
Nog	0.056424	0.062157	0	0.0046965	0.0035353	0.004566	0.0069467	0.006466	0.012089	0.0088461	0.0036978	0.0081357	0.0072853	0.0094094	0.01461	0.01507	0.038792	0.031985	0.016163	0.045339	0.045875	0.039534	0.040325	0.04342	0.036128	0.032605	0.029546	0.039598	0.039117	0.01869	0.029071	0.024634	0.02943	0.023379	0.022279	0.023208	0.012645	0.016439	0.022161	0.02213	0.022258	0.016974	0.0080759	0.0056052	0.0038492	0.022015	0.020957	0.017113	0.0017025
Adg	0.075432	0.081114	0.0046965	0	0.0032801	0.0043701	0.0062786	0.005283	0.017826	0.015553	0.0099523	0.011548	0.01237	0.011662	0.023776	0.024331	0.054753	0.045058	0.02683	0.065158	0.066311	0.0579	0.05932	0.060404	0.054078	0.050533	0.044962	0.059619	0.058889	0.031909	0.047085	0.041242	0.048662	0.039826	0.039059	0.039153	0.026597	0.031112	0.038792	0.03909	0.039426	0.03047	0.018696	0.016682	0.013873	0.036369	0.03408	0.031574	0.0038533
Blkr	0.072807	0.077515	0.0035353	0.0032801	0	0.002976	0.0053617	0.0051656	0.017897	0.014732	0.0089669	0.012922	0.012773	0.012056	0.022699	0.022901	0.052206	0.043799	0.025529	0.06004	0.060926	0.05469	0.055863	0.058614	0.051283	0.047938	0.043386	0.055922	0.055425	0.031219	0.044185	0.037866	0.045467	0.036767	0.035844	0.036482	0.023421	0.028321	0.035966	0.036997	0.036807	0.028435	0.016796	0.014502	0.011839	0.034272	0.032275	0.030005	0.0033783
OsseN	0.073469	0.078602	0.004566	0.0043701	0.002976	0	0.0053955	0.0058666	0.019118	0.015527	0.01069	0.014077	0.012976	0.012722	0.024151	0.023625	0.05326	0.043369	0.025584	0.062255	0.06255	0.055039	0.056857	0.058695	0.052271	0.048462	0.043513	0.056748	0.056194	0.031435	0.044944	0.038163	0.046385	0.037718	0.035215	0.037841	0.024828	0.029937	0.036363	0.036497	0.036515	0.029325	0.017211	0.015005	0.012394	0.034511	0.033363	0.029979	0.0035895
Chech	0.077226	0.082727	0.0069467	0.0062786	0.0053617	0.0053955	0	0.0051846	0.019063	0.015744	0.010421	0.013669	0.013472	0.012612	0.024309	0.023544	0.056519	0.04561	0.02755	0.066782	0.067252	0.058663	0.060324	0.062611	0.056301	0.052012	0.046411	0.061407	0.061176	0.033251	0.048415	0.043152	0.049946	0.041675	0.040363	0.042509	0.027395	0.033036	0.04061	0.041158	0.04077	0.03312	0.018494	0.018026	0.014489	0.038204	0.035126	0.032305	0.0041363
Lzg	0.076879	0.082153	0.006466	0.005283	0.0051656	0.0058666	0.0051846	0	0.01769	0.014891	0.0097376	0.01116	0.012238	0.010948	0.023118	0.022739	0.054932	0.044203	0.02619	0.067146	0.066828	0.059759	0.060875	0.061392	0.055217	0.051708	0.046543	0.061426	0.060262	0.03356	0.04843	0.042732	0.050004	0.041117	0.038892	0.040635	0.027013	0.032453	0.039561	0.04092	0.04052	0.030786	0.018502	0.016846	0.0136	0.036924	0.034282	0.03185	0.0038111
Fin	0.071486	0.078408	0.012089	0.017826	0.017897	0.019118	0.019063	0.01769	0	0.0078574	0.0076677	0.0074515	0.0048069	0.0076502	0.016609	0.018724	0.049839	0.038247	0.021457	0.065822	0.065871	0.054226	0.055594	0.05709	0.051496	0.047635	0.044386	0.059175	0.05793	0.031788	0.045035	0.041426	0.04782	0.040907	0.039096	0.039683	0.027399	0.032268	0.038658	0.039901	0.039166	0.033368	0.015932	0.020671	0.018287	0.034891	0.032277	0.031418	0.013454
Komi	0.06019	0.065845	0.0088461	0.015553	0.014732	0.015527	0.015744	0.014891	0.0078574	0	0.0036366	0.0059325	0.0039072	0.0070459	0.01151	0.008976	0.037809	0.026814	0.011622	0.056029	0.056496	0.042359	0.045903	0.047682	0.041161	0.037857	0.037317	0.047416	0.046062	0.021213	0.035092	0.031851	0.037121	0.030186	0.027859	0.029501	0.019202	0.023646	0.029204	0.030001	0.029318	0.025539	0.0085081	0.013437	0.011533	0.026265	0.024183	0.021036	0.0093037
Ttr	0.053487	0.060062	0.0036978	0.0099523	0.0089669	0.01069	0.010421	0.0097376	0.0076677	0.0036366	0	0.0034364	0.002843	0.0040457	0.0088361	0.0098989	0.034998	0.026166	0.010739	0.046455	0.047478	0.037097	0.039265	0.041077	0.03414	0.031164	0.029354	0.039884	0.039135	0.017195	0.028389	0.02458	0.030007	0.023542	0.022011	0.023189	0.012259	0.017363	0.022657	0.022722	0.022363	0.018758	0.0052062	0.0078668	0.0061487	0.020032	0.019602	0.016179	0.0049589
Mrd	0.069473	0.074474	0.0081357	0.011548	0.012922	0.014077	0.013669	0.01116	0.0074515	0.0059325	0.0034364	0	0.0023296	0.0022906	0.014263	0.015551	0.047205	0.035043	0.017459	0.062498	0.062032	0.052604	0.053706	0.054819	0.048537	0.04524	0.042045	0.055264	0.054106	0.027908	0.042198	0.038644	0.044271	0.037277	0.034415	0.035773	0.023095	0.028414	0.035141	0.035831	0.03648	0.029364	0.01291	0.016182	0.013877	0.03121	0.029073	0.027258	0.0088291
RusN	0.067552	0.073061	0.0072853	0.01237	0.012773	0.012976	0.013472	0.012238	0.0048069	0.0039072	0.002843	0.0023296	0	0.0020575	0.013064	0.012638	0.044221	0.032851	0.015182	0.060846	0.060882	0.049621	0.052247	0.051991	0.04643	0.043475	0.040228	0.053511	0.052571	0.024971	0.040824	0.035931	0.042892	0.03572	0.033044	0.035896	0.022645	0.027756	0.034826	0.035057	0.03467	0.027672	0.011162	0.015715	0.013147	0.030167	0.027671	0.024966	0.0090381
RusS	0.075682	0.081102	0.0094094	0.011662	0.012056	0.012722	0.012612	0.010948	0.0076502	0.0070459	0.0040457	0.0022906	0.0020575	0	0.017282	0.01761	0.051703	0.040324	0.020983	0.066923	0.066535	0.056599	0.058479	0.06025	0.053054	0.050054	0.045722	0.060221	0.059108	0.031351	0.046857	0.04241	0.049129	0.040602	0.037881	0.040059	0.026255	0.03206	0.039076	0.040207	0.039252	0.03374	0.015069	0.018561	0.015604	0.034982	0.032478	0.031805	0.0087654
Mari	0.055548	0.061443	0.01461	0.023776	0.022699	0.024151	0.024309	0.023118	0.016609	0.01151	0.0088361	0.014263	0.013064	0.017282	0	0.016122	0.034784	0.027332	0.014368	0.055085	0.055484	0.040268	0.043757	0.045327	0.039621	0.035633	0.038318	0.045494	0.044342	0.023549	0.033508	0.032992	0.034978	0.031151	0.028697	0.029785	0.02048	0.024349	0.028611	0.02915	0.028827	0.026989	0.012426	0.017794	0.016366	0.026025	0.025528	0.02414	0.01628
Udm	0.058676	0.064658	0.01507	0.024331	0.022901	0.023625	0.023544	0.022739	0.018724	0.008976	0.0098989	0.015551	0.012638	0.01761	0.016122	0	0.036871	0.027196	0.013646	0.056154	0.05907	0.043555	0.046296	0.047295	0.042329	0.038585	0.040374	0.047717	0.046203	0.025411	0.036504	0.033882	0.037813	0.032878	0.029838	0.033078	0.021534	0.026709	0.031482	0.032337	0.030707	0.027699	0.012951	0.017453	0.015958	0.028018	0.026739	0.026077	0.017193
Nnt	0.025039	0.034886	0.038792	0.054753	0.052206	0.05326	0.056519	0.054932	0.049839	0.037809	0.034998	0.047205	0.044221	0.051703	0.034784	0.036871	0	0.02017	0.017627	0.048188	0.051851	0.026562	0.028969	0.026548	0.024564	0.020665	0.035717	0.0314	0.028116	0.025147	0.021893	0.030801	0.026621	0.026832	0.02606	0.024583	0.022671	0.024156	0.025793	0.025928	0.026607	0.03418	0.025268	0.02868	0.029589	0.023394	0.030448	0.032066	0.043245
Hnt	0.046515	0.054576	0.031985	0.045058	0.043799	0.043369	0.04561	0.044203	0.038247	0.026814	0.026166	0.035043	0.032851	0.040324	0.027332	0.027196	0.02017	0	0.0068986	0.054894	0.059207	0.038404	0.039549	0.042716	0.037142	0.032668	0.041302	0.042123	0.039765	0.028723	0.03178	0.034945	0.034199	0.034922	0.030424	0.030803	0.025385	0.027555	0.031002	0.031644	0.031871	0.033393	0.019562	0.025889	0.025961	0.027806	0.02922	0.031078	0.034469
Mns	0.041607	0.048003	0.016163	0.02683	0.025529	0.025584	0.02755	0.02619	0.021457	0.011622	0.010739	0.017459	0.015182	0.020983	0.014368	0.013646	0.017627	0.0068986	0	0.046343	0.048084	0.031259	0.033168	0.033271	0.028447	0.02514	0.030498	0.034392	0.032238	0.017359	0.023966	0.024809	0.026365	0.023491	0.02119	0.021748	0.014634	0.018338	0.021927	0.021334	0.022317	0.021138	0.0083158	0.013743	0.013129	0.018662	0.020176	0.018652	0.018489
Han	0.046639	0.05032	0.045339	0.065158	0.06004	0.062255	0.066782	0.067146	0.065822	0.056029	0.046455	0.062498	0.060846	0.066923	0.055085	0.056154	0.048188	0.054894	0.046343	0	0.0010441	0.037888	0.030691	0.043111	0.03273	0.024472	0.037611	0.011373	0.014687	0.028794	0.013413	0.015924	0.018265	0.019656	0.01823	0.01549	0.018811	0.015791	0.016003	0.016626	0.015546	0.02719	0.036624	0.024016	0.0271	0.026526	0.036477	0.039654	0.051839
Tuj	0.050282	0.053395	0.045875	0.066311	0.060926	0.06255	0.067252	0.066828	0.065871	0.056496	0.047478	0.062032	0.060882	0.066535	0.055484	0.05907	0.051851	0.059207	0.048084	0.0010441	0	0.040742	0.032361	0.045421	0.03362	0.025932	0.037167	0.01377	0.017825	0.029909	0.0037464	0.019608	0.02112	0.022716	0.017621	0.016829	0.019351	0.016235	0.016519	0.018371	0.017866	0.02652	0.03742	0.024454	0.027938	0.026828	0.037338	0.039624	0.051212
Dlg	0.019653	0.030242	0.039534	0.0579	0.05469	0.055039	0.058663	0.059759	0.054226	0.042359	0.037097	0.052604	0.049621	0.056599	0.040268	0.043555	0.026562	0.038404	0.031259	0.037888	0.040742	0	0.010603	0.028604	0.021997	0.018517	0.032151	0.022523	0.020799	0.021156	0.017028	0.022587	0.016509	0.019318	0.019803	0.018527	0.01874	0.018639	0.018775	0.016601	0.01944	0.028662	0.027793	0.025409	0.026626	0.023125	0.030295	0.032138	0.044809
Ykt	0.02218	0.031397	0.040325	0.05932	0.055863	0.056857	0.060324	0.060875	0.055594	0.045903	0.039265	0.053706	0.052247	0.058479	0.043757	0.046296	0.028969	0.039549	0.033168	0.030691	0.032361	0.010603	0	0.027265	0.019921	0.015157	0.027625	0.017071	0.01654	0.022548	0.013479	0.018932	0.011829	0.016333	0.01534	0.015268	0.015486	0.015326	0.013526	0.013577	0.014597	0.026981	0.028609	0.024652	0.026079	0.020058	0.028734	0.029567	0.045381
Tzh	0.026918	0.040046	0.04342	0.060404	0.058614	0.058695	0.062611	0.061392	0.05709	0.047682	0.041077	0.054819	0.051991	0.06025	0.045327	0.047295	0.026548	0.042716	0.033271	0.043111	0.045421	0.028604	0.027265	0	0.0033866	0	0.030517	0.026405	0.024841	0.024814	0	0.031205	0.021549	0.026539	0.022928	0.023124	0.020795	0.022443	0.020909	0.021467	0.024278	0.034351	0.031335	0.029193	0.030449	0.02467	0.030633	0.038372	0.046911
MngZ	0.024356	0.032373	0.036128	0.054078	0.051283	0.052271	0.056301	0.055217	0.051496	0.041161	0.03414	0.048537	0.04643	0.053054	0.039621	0.042329	0.024564	0.037142	0.028447	0.03273	0.03362	0.021997	0.019921	0.0033866	0	0	0.023503	0.017152	0.017407	0.018362	0	0.018877	0.013233	0.016303	0.015067	0.012438	0.012486	0.012006	0.014548	0.012779	0.014268	0.023617	0.025078	0.02105	0.02306	0.015061	0.024732	0.030628	0.040274
Tuva	0.020004	0.027475	0.032605	0.050533	0.047938	0.048462	0.052012	0.051708	0.047635	0.037857	0.031164	0.04524	0.043475	0.050054	0.035633	0.038585	0.020665	0.032668	0.02514	0.024472	0.025932	0.018517	0.015157	0	0	0	0.017317	0.011716	0.01098	0.013827	0	0.012809	0.0089545	0.011462	0.0086912	0.0090786	0.0092813	0.0092752	0.0079873	0.0077263	0.009695	0.01982	0.021716	0.017947	0.019827	0.012061	0.02137	0.022534	0.037627
AltTl	0.038773	0.051628	0.029546	0.044962	0.043386	0.043513	0.046411	0.046543	0.044386	0.037317	0.029354	0.042045	0.040228	0.045722	0.038318	0.040374	0.035717	0.041302	0.030498	0.037611	0.037167	0.032151	0.027625	0.030517	0.023503	0.017317	0	0.025503	0.025751	0.017701	0.014456	0.022447	0.020138	0.020399	0.014394	0.01622	0.013365	0.013542	0.014302	0.015804	0.016667	0.025581	0.022915	0.018182	0.019351	0.020592	0.022851	0.02619	0.032372
Dau	0.022975	0.025171	0.039598	0.059619	0.055922	0.056748	0.061407	0.061426	0.059175	0.047416	0.039884	0.055264	0.053511	0.060221	0.045494	0.047717	0.0314	0.042123	0.034392	0.011373	0.01377	0.022523	0.017071	0.026405	0.017152	0.011716	0.025503	0	0	0.019691	0.0064463	0.010114	0.005982	0.0083902	0.0085256	0.0074063	0.0098335	0.0082748	0.0062711	0.0061394	0.0066576	0.020596	0.027395	0.019498	0.022429	0.016661	0.02736	0.029848	0.046549
Orq	0.017755	0.020814	0.039117	0.058889	0.055425	0.056194	0.061176	0.060262	0.05793	0.046062	0.039135	0.054106	0.052571	0.059108	0.044342	0.046203	0.028116	0.039765	0.032238	0.014687	0.017825	0.020799	0.01654	0.024841	0.017407	0.01098	0.025751	0	0	0.017865	0.0062205	0.010626	0.0061413	0.008355	0.0090432	0.0077941	0.0094201	0.0081786	0.006274	0.0057492	0.0071846	0.021591	0.026388	0.019411	0.022203	0.016253	0.027157	0.030209	0.046046
AltTb	0.033306	0.041679	0.01869	0.031909	0.031219	0.031435	0.033251	0.03356	0.031788	0.021213	0.017195	0.027908	0.024971	0.031351	0.023549	0.025411	0.025147	0.028723	0.017359	0.028794	0.029909	0.021156	0.022548	0.024814	0.018362	0.013827	0.017701	0.019691	0.017865	0	0	0.01263	0.01292	0.0091439	0.0097263	0.0098121	0.0059738	0.0063144	0.0089332	0.010021	0.0087402	0.011457	0.011512	0.0080608	0.0094277	0.0086028	0.011461	0.0055597	0.020509
Tu	0.021222	0.027278	0.029071	0.047085	0.044185	0.044944	0.048415	0.04843	0.045035	0.035092	0.028389	0.042198	0.040824	0.046857	0.033508	0.036504	0.021893	0.03178	0.023966	0.013413	0.0037464	0.017028	0.013479	0	0	0	0.014456	0.0064463	0.0062205	0	0	0.0073355	0.0058125	0.0065292	0.0042913	0.0047659	0.0056387	0.005133	0.0039136	0.0039194	0.0048561	0.013989	0.018977	0.013321	0.015676	0.0092919	0.018542	0.016743	0.034193
KlmX	0.033372	0.038629	0.024634	0.041242	0.037866	0.038163	0.043152	0.042732	0.041426	0.031851	0.02458	0.038644	0.035931	0.04241	0.032992	0.033882	0.030801	0.034945	0.024809	0.015924	0.019608	0.022587	0.018932	0.031205	0.018877	0.012809	0.022447	0.010114	0.010626	0.01263	0.0073355	0	0.0075477	0.0073638	0.0059237	0.0063364	0.0055378	0.0046424	0.0054049	0.0048488	0.0025286	0.015228	0.017467	0.0087539	0.010633	0.012235	0.021483	0.021094	0.02938
Bur	0.021916	0.026815	0.02943	0.048662	0.045467	0.046385	0.049946	0.050004	0.04782	0.037121	0.030007	0.044271	0.042892	0.049129	0.034978	0.037813	0.026621	0.034199	0.026365	0.018265	0.02112	0.016509	0.011829	0.021549	0.013233	0.0089545	0.020138	0.005982	0.0061413	0.01292	0.0058125	0.0075477	0	0.0057134	0.0061991	0.0047206	0.0056731	0.0052679	0.003259	0.0031529	0.0033447	0.014881	0.019723	0.014354	0.016491	0.01259	0.020825	0.022649	0.035873
KlmKh	0.027758	0.032312	0.023379	0.039826	0.036767	0.037718	0.041675	0.041117	0.040907	0.030186	0.023542	0.037277	0.03572	0.040602	0.031151	0.032878	0.026832	0.034922	0.023491	0.019656	0.022716	0.019318	0.016333	0.026539	0.016303	0.011462	0.020399	0.0083902	0.008355	0.0091439	0.0065292	0.0073638	0.0057134	0	0.0052607	0.0045537	0.0026704	0.0037635	0.0019506	0.0023558	0.0049115	0.012197	0.015844	0.0091966	0.011075	0.011158	0.018175	0.020559	0.028531
KlmD	0.028765	0.033275	0.022279	0.039059	0.035844	0.035215	0.040363	0.038892	0.039096	0.027859	0.022011	0.034415	0.033044	0.037881	0.028697	0.029838	0.02606	0.030424	0.02119	0.01823	0.017621	0.019803	0.01534	0.022928	0.015067	0.0086912	0.014394	0.0085256	0.0090432	0.0097263	0.0042913	0.0059237	0.0061991	0.0052607	0	0.0025225	0.0014348	0.0024693	0.0028797	0.0019029	0.00088229	0.010661	0.013797	0.0085859	0.010053	0.0086791	0.016108	0.016805	0.025641
KlmT	0.025652	0.029356	0.023208	0.039153	0.036482	0.037841	0.042509	0.040635	0.039683	0.029501	0.023189	0.035773	0.035896	0.040059	0.029785	0.033078	0.024583	0.030803	0.021748	0.01549	0.016829	0.018527	0.015268	0.023124	0.012438	0.0090786	0.01622	0.0074063	0.0077941	0.0098121	0.0047659	0.0063364	0.0047206	0.0045537	0.0025225	0	0.001109	0.0016679	0.0011551	0.0016472	0.0024224	0.010814	0.01479	0.0090275	0.011111	0.010432	0.017469	0.019479	0.02852
Kzkh	0.027514	0.033006	0.012645	0.026597	0.023421	0.024828	0.027395	0.027013	0.027399	0.019202	0.012259	0.023095	0.022645	0.026255	0.02048	0.021534	0.022671	0.025385	0.014634	0.018811	0.019351	0.01874	0.015486	0.020795	0.012486	0.0092813	0.013365	0.0098335	0.0094201	0.0059738	0.0056387	0.0055378	0.0056731	0.0026704	0.0014348	0.001109	0	0.0012261	0.0018883	0.0015233	0.0018401	0.0067927	0.0072009	0.0036014	0.0042514	0.0074745	0.012179	0.010533	0.016514
Krg	0.028315	0.03204	0.016439	0.031112	0.028321	0.029937	0.033036	0.032453	0.032268	0.023646	0.017363	0.028414	0.027756	0.03206	0.024349	0.026709	0.024156	0.027555	0.018338	0.015791	0.016235	0.018639	0.015326	0.022443	0.012006	0.0092752	0.013542	0.0082748	0.0081786	0.0063144	0.005133	0.0046424	0.0052679	0.0037635	0.0024693	0.0016679	0.0012261	0	0.0013162	0.0011441	0.001576	0.0082741	0.01044	0.0042741	0.0060408	0.0079399	0.014109	0.012279	0.021318
KlmB	0.02447	0.029341	0.022161	0.038792	0.035966	0.036363	0.04061	0.039561	0.038658	0.029204	0.022657	0.035141	0.034826	0.039076	0.028611	0.031482	0.025793	0.031002	0.021927	0.016003	0.016519	0.018775	0.013526	0.020909	0.014548	0.0079873	0.014302	0.0062711	0.006274	0.0089332	0.0039136	0.0054049	0.003259	0.0019506	0.0028797	0.0011551	0.0018883	0.0013162	0	0.00063842	0.00094176	0.0093522	0.014519	0.0080995	0.010128	0.0087321	0.016476	0.015515	0.026479
MngD	0.024632	0.030636	0.02213	0.03909	0.036997	0.036497	0.041158	0.04092	0.039901	0.030001	0.022722	0.035831	0.035057	0.040207	0.02915	0.032337	0.025928	0.031644	0.021334	0.016626	0.018371	0.016601	0.013577	0.021467	0.012779	0.0077263	0.015804	0.0061394	0.0057492	0.010021	0.0039194	0.0048488	0.0031529	0.0023558	0.0019029	0.0016472	0.0015233	0.0011441	0.00063842	0	0.00011739	0.0099682	0.01436	0.0089313	0.010735	0.0078483	0.016534	0.015955	0.027426
MngT	0.027393	0.031601	0.022258	0.039426	0.036807	0.036515	0.04077	0.04052	0.039166	0.029318	0.022363	0.03648	0.03467	0.039252	0.028827	0.030707	0.026607	0.031871	0.022317	0.015546	0.017866	0.01944	0.014597	0.024278	0.014268	0.009695	0.016667	0.0066576	0.0071846	0.0087402	0.0048561	0.0025286	0.0033447	0.0049115	0.00088229	0.0024224	0.0018401	0.001576	0.00094176	0.00011739	0	0.010548	0.014738	0.0076572	0.0094938	0.0086496	0.015689	0.016566	0.027635
SKlm	0.041268	0.047228	0.016974	0.03047	0.028435	0.029325	0.03312	0.030786	0.033368	0.025539	0.018758	0.029364	0.027672	0.03374	0.026989	0.027699	0.03418	0.033393	0.021138	0.02719	0.02652	0.028662	0.026981	0.034351	0.023617	0.01982	0.025581	0.020596	0.021591	0.011457	0.013989	0.015228	0.014881	0.012197	0.010661	0.010814	0.0067927	0.0082741	0.0093522	0.0099682	0.010548	0	0.014052	0.0088343	0.0099464	0.012988	0.019387	0.018133	0.020659
Bshk	0.040391	0.045561	0.0080759	0.018696	0.016796	0.017211	0.018494	0.018502	0.015932	0.0085081	0.0052062	0.01291	0.011162	0.015069	0.012426	0.012951	0.025268	0.019562	0.0083158	0.036624	0.03742	0.027793	0.028609	0.031335	0.025078	0.021716	0.022915	0.027395	0.026388	0.011512	0.018977	0.017467	0.019723	0.015844	0.013797	0.01479	0.0072009	0.01044	0.014519	0.01436	0.014738	0.014052	0	0.006284	0.0057282	0.01384	0.016336	0.013522	0.01078
Uyg	0.039262	0.043659	0.0056052	0.016682	0.014502	0.015005	0.018026	0.016846	0.020671	0.013437	0.0078668	0.016182	0.015715	0.018561	0.017794	0.017453	0.02868	0.025889	0.013743	0.024016	0.024454	0.025409	0.024652	0.029193	0.02105	0.017947	0.018182	0.019498	0.019411	0.0080608	0.013321	0.0087539	0.014354	0.0091966	0.0085859	0.0090275	0.0036014	0.0042741	0.0080995	0.0089313	0.0076572	0.0088343	0.006284	0	0	0.011262	0.014515	0.011078	0.0090734
Uzb	0.041128	0.045908	0.0038492	0.013873	0.011839	0.012394	0.014489	0.0136	0.018287	0.011533	0.0061487	0.013877	0.013147	0.015604	0.016366	0.015958	0.029589	0.025961	0.013129	0.0271	0.027938	0.026626	0.026079	0.030449	0.02306	0.019827	0.019351	0.022429	0.022203	0.0094277	0.015676	0.010633	0.016491	0.011075	0.010053	0.011111	0.0042514	0.0060408	0.010128	0.010735	0.0094938	0.0099464	0.0057282	0	0	0.012271	0.014923	0.010868	0.0068233
Khk	0.030028	0.036716	0.022015	0.036369	0.034272	0.034511	0.038204	0.036924	0.034891	0.026265	0.020032	0.03121	0.030167	0.034982	0.026025	0.028018	0.023394	0.027806	0.018662	0.026526	0.026828	0.023125	0.020058	0.02467	0.015061	0.012061	0.020592	0.016661	0.016253	0.0086028	0.0092919	0.012235	0.01259	0.011158	0.0086791	0.010432	0.0074745	0.0079399	0.0087321	0.0078483	0.0086496	0.012988	0.01384	0.011262	0.012271	0	0.008749	0.01232	0.024561
Shor	0.041444	0.047541	0.020957	0.03408	0.032275	0.033363	0.035126	0.034282	0.032277	0.024183	0.019602	0.029073	0.027671	0.032478	0.025528	0.026739	0.030448	0.02922	0.020176	0.036477	0.037338	0.030295	0.028734	0.030633	0.024732	0.02137	0.022851	0.02736	0.027157	0.011461	0.018542	0.021483	0.020825	0.018175	0.016108	0.017469	0.012179	0.014109	0.016476	0.016534	0.015689	0.019387	0.016336	0.014515	0.014923	0.008749	0	0.0088217	0.023252
AltKm	0.046362	0.053066	0.017113	0.031574	0.030005	0.029979	0.032305	0.03185	0.031418	0.021036	0.016179	0.027258	0.024966	0.031805	0.02414	0.026077	0.032066	0.031078	0.018652	0.039654	0.039624	0.032138	0.029567	0.038372	0.030628	0.022534	0.02619	0.029848	0.030209	0.0055597	0.016743	0.021094	0.022649	0.020559	0.016805	0.019479	0.010533	0.012279	0.015515	0.015955	0.016566	0.018133	0.013522	0.011078	0.010868	0.01232	0.0088217	0	0
Kum	0.062402	0.067346	0.0017025	0.0038533	0.0033783	0.0035895	0.0041363	0.0038111	0.013454	0.0093037	0.0049589	0.0088291	0.0090381	0.0087654	0.01628	0.017193	0.043245	0.034469	0.018489	0.051839	0.051212	0.044809	0.045381	0.046911	0.040274	0.037627	0.032372	0.046549	0.046046	0.020509	0.034193	0.02938	0.035873	0.028531	0.025641	0.02852	0.016514	0.021318	0.026479	0.027426	0.027635	0.020659	0.01078	0.0090734	0.0068233	0.024561	0.023252	0	0
Alt	0.027743	0.034573	0.018119	0.032844	0.030791	0.031539	0.033524	0.034232	0.031377	0.022405	0.016996	0.028374	0.026652	0.03207	0.023447	0.025417	0.022087	0.02558	0.0165	0.023476	0.024558	0.01857	0.017012	0.017388	0.011999	0.0089565	0	0.014254	0.013753	0	0.0045098	0.0089164	0.0094894	0.0071716	0.0053665	0.0067211	0.003928	0.004961	0.0049065	0.0051696	0.0050621	0.010471	0.011561	0.0083631	0.009644	0.0070164	0.0073652	0	0.018531
AltCh	0.053533	0.06238	0.020547	0.033528	0.031136	0.03277	0.032385	0.033271	0.032258	0.024106	0.019915	0.028376	0.026218	0.032065	0.026006	0.027572	0.038406	0.033569	0.023128	0.047664	0.047762	0.039851	0.038902	0.044154	0.038717	0.029995	0.034201	0.038432	0.038371	0.0078658	0.023856	0.029859	0.027488	0.029343	0.025754	0.024091	0.014278	0.018394	0.021762	0.024258	0.022783	0.020297	0.017203	0.015487	0.015067	0.017126	0.011624	0	0.017837
[truncated: 2 more columns]
