# Supplementary material for: Gene pool preservation across time and space In Mongolian-speaking Oirats
Source: Eur J Hum Genet. 2024 Apr 11;32(9):1150–8. doi: 10.1038/s41431-024-01588-w (PMC11369229; doi:10.1038/s41431-024-01588-w)
Supplement: Supplementary file 18 — TableS7ab. [file 41431_2024_1588_MOESM18_ESM.xlsx]

## Sheet: TableS7A
Table.S.7.Admixture events and dates.
A. Inferred by GLOBETROTTER analysis.
Target group	null.ind	inferred event	date, years CE	date 95% CI, years CE	date1, generations	maxR2fit.1date	maxScore.2events	fit.quality.1event	fit.quality.2events	proportion.source1	bestmatch.event1.source1	bestmatch.event1.source2
Altai South	0	one-date	1380	1309-1485	18.6718	0.742801	0.102738	0.965408	0.992044	0.38	Uzbek	Tuvan
Altai South	1	one-date	1430	1337-1513	17.049	0.739192	0.0674545	0.968556	0.992578	0.4	Uzbek	Tuvan
Altai North	0	one-date	1400	1316-1564	18.1495	0.694055	0.0369742	0.998843	0.999975	0.42	Shor	Kazakh
Altai North	1	one-date	1410	1337-1594	17.9048	0.65111	0.0182543	0.998788	0.999986	0.42	Shor	Kazakh
Sart-Kalmak	0	one-date	1310	1191-1491	21.223	0.716237	0.0349004	0.999944	0.999977	0.34	Russian South	Mongol Derbet
Sart-Kalmak	1	one-date	1300	1128-1422	21.61	0.602079	0.0255832	0.999951	0.999978	0.34	Russian South	Mongol Derbet
Kalmyk (all)	0	one-date	1360	1310-1440	19.6261	0.91014	0.0538971	0.997961	0.999674	0.19	Russian South	Daur
Kalmyk (all)	1	one-date	1330	1283-1416	20.5472	0.894397	0.0550019	0.997527	0.999632	0.19	Russian South	Daur
Mongol Derbet	0	one-date	1340	1270-1520	20.3728	0.698438	0.0290309	0.997257	0.99914	0.18	Russian South	Daur
Mongol Derbet	1	one-date	1390	1285-1553	18.6441	0.642538	0.0296689	0.996514	0.998986	0.17	Russian South	Daur
Mongol Torgut	0	one-date	1370	1255-1631	19.3428	0.548881	0.0685057	0.998383	0.999737	0.18	Russian South	Daur
Mongol Torgut	1	one-date	1400	1203-1546	18.2862	0.56314	0.0529739	0.997384	0.999123	0.17	Russian South	Daur
Tuvan_Tozhu (incl. Tsaatan)	0	one-date	1240	1052-1562	23.5063	0.297161	0.0387315	0.995167	0.998587	0.42	Evenk	Altai South
Tuvan_Tozhu (incl. Tsaatan)	1	one-date	1230	1036-1433	23.8475	0.260864	0.0238412	0.995195	0.998329	0.41	Evenk	Altai South
Tuvan	0	one-date	1320	1226-1531	20.9572	0.479716	0.026839	0.980725	0.999856	0.49	Chinese	Altai South
Tuvan	1	one-date	1370	1217-1489	19.0058	0.515757	0.0304374	0.976244	0.999902	0.47	Chinese	Altai South
Kalmyk Buzav	0	one-date	1360	1275-1482	19.5977	0.7589	0.0446013	0.999347	0.999795	0.2	Russian South	Daur
Kalmyk Buzav	1	one-date	1370	1287-1476	19.3428	0.75737	0.0258096	0.999515	0.99984	0.2	Russian South	Daur
Kalmyk Derbet	0	one-date	1470	1375-1622	15.7563	0.640766	0.0469329	0.99744	0.999631	0.18	Russian South	Daur
Kalmyk Derbet	1	one-date	1430	1307-1564	17.049	0.63042	0.0652145	0.997838	0.999618	0.19	Russian South	Daur
Kalmyk Khoshut	0	one-date	1320	1164-1503	20.781	0.562117	0.0172341	0.998609	0.999661	0.19	Russian South	Daur
Kalmyk Khoshut	1	one-date	1330	1098-1482	20.489	0.387093	0.0235636	0.998565	0.999654	0.18	Russian South	Daur
Kalmyk Torgut	0	one-date	1350	1203-1471	19.9689	0.599787	0.045779	0.994029	0.999178	0.19	Russian South	Buryat
Kalmyk Torgut	1	one-date	1340	1189-1534	20.3728	0.559263	0.0130948	0.995325	0.999397	0.19	Russian South	Buryat
Kalmyk Xinjiang	0	one-date	1330	1218-1476	20.6639	0.507182	0.0179483	0.966422	0.999138	0.17	Russian South	Daur
Kalmyk Xinjiang	1	one-date	1200	1054-1493	25.1248	0.321946	0.0103411	0.973776	0.998597	0.17	Russian South	Daur
Note that Kalmyks were analyzed as a single group (Kalmyk (all), shaded in green), and as five individual populations (Kalmyk Buzav, Kalmyk Derbet, Kalmyk Khoshut, Kalmyk Torgut, Kalmyk Xinjiang, shaded in blue). For the analysis of non-Kalmyk populations, only combined Kalmyk group (green) was used as a donor and, therefore, five individual Kalmyk groups are marked as ‘na’ as donors for non-Kalm…

## Sheet: TableS7B
Table.S.7.Admixture events and dates.
B. Inferred by Malder analysis.
	reference pop1	reference pop2	p-val	date, years	date 95% CI, years
Altai South	Evenk	Ossetian	0.015	435CE	252-618CE
Altai North	Evens	Balkar	0.00015	1205CE	1070-1339CE
Sart-Kalmak	Evens	Russian North	0.0028	1224CE	1078-1370CE
Kalmyk (all)	Evenk	Lezgin	0.0024	1184CE	1022-1346CE
Mongol Derbet	Evens	Kumyk	0.041	1235CE	999-1471CE
Mongol Torgut	Daur,Oroqen	Kumyk	0.019	1228CE	1097-1359CE
Tuvan_Tozhu (incl. Tsaatan)	Yakut	Lezgin	0.0013	83CE	301BC-468CE
Tuvan	Yakut	Russian South	0.014	1074CE	930-1219CE
Kalmyk Buzav	Evenk	Lezgin	0.015	1167CE	989-1345CE
Kalmyk Derbet	Evenk	Lezgin	0.00047	1169CE	972-1366CE
Kalmyk Khoshut	Dolgan	Evenk	0.012	380CE	226BC-987CE
Kalmyk Torgut	Evens	Russian North	0.0047	1186CE	1024-1349CE
Kalmyk Xinjiang	Daur,Oroqen	Kumyk	0.012	1329CE	1145-1513CE
Note: in red are highlighted the dates that do not overlap with the results of Globetrotter.
