# Supplementary material for: Gene pool preservation across time and space In Mongolian-speaking Oirats
Source: Eur J Hum Genet. 2024 Apr 11;32(9):1150–8. doi: 10.1038/s41431-024-01588-w (PMC11369229; doi:10.1038/s41431-024-01588-w)
Supplement: Supplementary file 19 — TableS8. [file 41431_2024_1588_MOESM19_ESM.xlsx]

## Sheet: TableS8
Table.S.8.Admixture proportions inferred by GLOBETROTTER analysis.
Target group	null.ind	Source population	Adyghe	Altai South	Altai North	Balkar	Bashkir	Buryat	Chechen	Chinese	Daur	Dolgan	Evenk	Even	Finn	Sart-Kalmak	Kazakh	Khaka	Komi	Kumyk	Kyrgyz	Lezgin	Mansi	Mansi-Hanti	Mari	Mongol Derbet	Mongol Torgut	Tuvan-Tozhu (incl.Tsaatan)	Mordva	Ossetian North	Nenet	Nogai	Russian North	Russian South	Shor	Tatar	Tuvan	Udmurt	Uzbek	Uzbek_Uyghur	Yakut	Kalmyk (all)	Kalmyk Buzav	Kalmyk Derbet	Kalmyk Khoshut	Kalmyk Torgut	Kalmyk Xinjiang	na	Other
Altai South	0	source1	0	na	na	0	0	0	0	0.0732376	0	0	0	0	0	0	0	0	0	0.0320931	0	0.0367676	0	0	0	0	0	0	0	0	0	0	0	0.153477	0.0365388	0	0	0	0	0	0	0	na	na	na	na	na	0	0.0478862
Altai South	0	source2	0	na	na	0	0	0.0730974	0	0	0.0882831	0	0	0	0	0	0	0	0	0	0	0	0	0	0	0	0	0.234493	0	0	0	0	0	0	0	0	0.158344	0	0	0	0	0	na	na	na	na	na	0	0.0657827
Altai South	1	source1	0	na	na	0	0	0	0	0.0711384	0	0	0	0	0	0	0	0	0	0.03104	0	0.0341638	0	0	0	0	0	0	0	0	0	0	0	0.155756	0.0401729	0	0	0	0	0	0	0.032419	na	na	na	na	na	0	0.0353095
Altai South	1	source2	0	na	na	0	0	0.0669183	0	0	0.082208	0	0	0	0	0	0	0	0	0	0	0	0	0	0	0	0	0.242135	0	0	0	0	0	0	0	0	0.145127	0	0	0	0	0	na	na	na	na	na	0	0.0636125
Altai North	0	source1	0	na	na	0	0	0	0	0	0	0	0	0	0	0	0	0	0	0	0	0	0	0	0	0	0	0	0	0	0	0	0	0	0.42	0	0	0	0	0	0	0	na	na	na	na	na	0	0
Altai North	0	source2	0	na	na	0	0	0	0	0	0	0	0	0	0	0	0	0	0	0	0.217083	0	0	0	0	0	0	0	0	0	0	0	0	0	0	0.0375955	0.0933663	0	0	0.0466425	0	0.0612041	na	na	na	na	na	0	0.124109
Altai North	1	source1	0	na	na	0	0	0	0	0	0	0	0	0	0	0	0	0	0	0	0	0	0	0	0	0	0	0	0	0	0	0	0	0	0.42	0	0	0	0	0	0	0	na	na	na	na	na	0	0
Altai North	1	source2	0	na	na	0	0	0	0	0	0	0	0	0	0	0	0	0	0	0	0.215281	0	0	0	0	0	0	0	0	0	0	0	0	0	0	0.0433501	0.0915669	0	0	0	0	0.0687354	na	na	na	na	na	0	0.161067
Sart-Kalmak	0	source1	0	0	0	0	0	0	0.0339258	0	0	0	0	0	0	na	0	0	0	0	0	0.0703988	0	0	0	0	0	0	0	0	0	0	0	0.177991	0	0	0	0	0	0	0	0	na	na	na	na	na	0	0.0576849
Sart-Kalmak	0	source2	0	0	0	0	0	0.100936	0	0.118494	0.182829	0	0	0	0	na	0	0	0	0	0	0	0	0	0	0	0	0	0	0	0	0	0	0	0	0	0.0360662	0	0	0	0	0.173071	na	na	na	na	na	0	0.0486042
Sart-Kalmak	1	source1	0	0	0	0	0	0	0.032263	0	0	0	0	0	0	na	0	0	0	0	0	0.0575183	0	0	0	0	0	0	0	0	0	0	0	0.194699	0	0	0	0	0	0	0	0	na	na	na	na	na	0	0.0555195
Sart-Kalmak	1	source2	0	0	0	0	0	0.102761	0	0.117106	0.193151	0	0	0	0	na	0	0	0	0	0	0	0	0	0	0	0	0	0	0	0	0	0	0	0	0	0.0360298	0	0	0	0	0.163428	na	na	na	na	na	0	0.0475239
Kalmyk (all)	0	source1	0	0	0	0	0	0	0	0	0	0	0	0	0	0	0	0	0	0	0	0.0333377	0	0	0	na	na	0	0	0	0	0	0	0.118799	0	0	0	0	0	0	0	na	na	na	na	na	na	0	0.0378631
Kalmyk (all)	0	source2	0	0.0506154	0	0	0	0.24049	0	0.13715	0.211802	0	0	0	0	0	0	0	0	0	0	0	0	0	0	na	na	0	0	0	0	0	0	0	0	0	0.0898093	0	0	0	0.0447467	na	na	na	na	na	na	0	0.035386
Kalmyk (all)	1	source1	0	0	0	0	0	0	0	0	0	0	0	0	0	0	0	0	0	0	0	0.0364247	0	0	0	na	na	0	0	0	0	0	0	0.113581	0	0	0	0	0	0	0	na	na	na	na	na	na	0	0.0399941
Kalmyk (all)	1	source2	0	0.0499903	0	0	0	0.245423	0	0.12934	0.211638	0	0	0	0	0	0	0	0	0	0	0	0	0	0	na	na	0	0	0	0	0	0	0	0	0	0.0902352	0	0	0	0.0471478	na	na	na	na	na	na	0	0.0362258
Mongol Derbet	0	source1	0	0	0	0	0	0	0	0	0	0	0	0	0	0	0	0	0	0	0	0	0	0	0	na	na	0	0	0	0	0	0	0.11959	0	0	0	0	0	0	0	na	na	na	na	na	na	0	0.0604099
Mongol Derbet	0	source2	0	0.0510617	0	0	0	0.197136	0	0.129898	0.230446	0	0	0	0	0	0	0	0	0	0	0	0	0	0	na	na	0	0	0	0	0	0	0	0	0	0.137761	0	0	0	0.050727	na	na	na	na	na	na	0	0.0229707
Mongol Derbet	1	source1	0	0	0	0	0	0	0	0	0	0	0	0	0	0	0	0	0	0	0	0	0	0	0	na	na	0	0	0	0	0	0	0.107587	0	0	0	0	0	0	0	na	na	na	na	na	na	0	0.0624129
Mongol Derbet	1	source2	0	0.0557443	0	0	0	0.180768	0	0.134291	0.240989	0	0	0	0	0	0	0	0	0	0	0	0	0	0	na	na	0	0	0	0	0	0	0	0	0	0.13355	0	0	0	0.0481418	na	na	na	na	na	na	0	0.0365159
Mongol Torgut	0	source1	0	0	0	0	0	0	0	0	0	0	0	0	0	0	0	0	0	0	0	0.0552159	0	0	0	na	na	0	0	0	0	0	0	0.0881895	0	0	0	0	0	0	0	na	na	na	na	na	na	0	0.0365946
Mongol Torgut	0	source2	0	0.0431072	0	0	0	0.220585	0	0.131554	0.272881	0	0	0	0	0	0	0	0	0	0	0	0	0	0	na	na	0	0	0	0	0	0	0	0	0	0.0849171	0	0	0	0.0365803	na	na	na	na	na	na	0	0.0303753
Mongol Torgut	1	source1	0	0	0	0	0	0	0	0	0	0	0	0	0	0	0	0	0	0	0	0.052276	0	0	0	na	na	0	0	0	0	0	0	0.095312	0	0	0	0	0	0	0	na	na	na	na	na	na	0	0.022412
Mongol Torgut	1	source2	0	0.0438063	0	0	0	0.223896	0	0.117891	0.266023	0	0	0	0	0	0	0	0	0	0	0	0	0	0	na	na	0	0	0	0	0	0	0	0	0	0.0999472	0	0	0	0.0373203	na	na	na	na	na	na	0	0.0411164
Tuvan-Tozhu (incl.Tsaatan)	0	source1	0	0	0	0	0	0.0471804	0	0	0	0.0371919	0.171067	0	0	0	0	0	0	0	0	0	0	0	0	0	0	na	0	0	0.0991584	0	0	0	0	0	na	0	0	0	0.0326786	0	na	na	na	na	na	0	0.0327239
Tuvan-Tozhu (incl.Tsaatan)	0	source2	0	0.542346	0	0	0	0	0	0.0308884	0	0	0	0	0	0	0	0	0	0	0	0	0	0	0	0	0	na	0	0	0	0	0	0	0	0	na	0	0	0	0	0	na	na	na	na	na	0	0.00676586
Tuvan-Tozhu (incl.Tsaatan)	1	source1	0	0	0	0	0	0.0309603	0	0	0	0.0331456	0.161385	0	0	0	0	0	0	0	0	0	0	0	0	0	0	na	0	0	0.109036	0	0	0	0	0	na	0	0	0	0.0341687	0	na	na	na	na	na	0	0.0413047
Tuvan-Tozhu (incl.Tsaatan)	1	source2	0	0.535157	0	0	0	0	0	0	0	0	0	0	0	0	0	0	0	0	0	0	0	0	0	0	0	na	0	0	0	0	0	0	0	0	na	0	0	0	0	0	na	na	na	na	na	0	0.0548428
Tuvan	0	source1	0	0	0	0	0	0.0505757	0	0.399718	0	0	0	0	0	0	0	0	0	0	0	0	0	0	0	0	0	na	0	0	0	0	0	0	0	0	na	0	0	0	0	0	na	na	na	na	na	0	0.0397062
Tuvan	0	source2	0	0.465645	0	0	0	0	0	0	0	0	0	0	0	0	0	0	0	0	0	0	0	0	0	0	0	na	0	0	0.0443546	0	0	0	0	0	na	0	0	0	0	0	na	na	na	na	na	0	0
Tuvan	1	source1	0	0	0	0	0	0	0	0.400061	0.051106	0	0	0	0	0	0	0	0	0	0	0	0	0	0	0	0	na	0	0	0	0	0	0	0	0	na	0	0	0	0	0	na	na	na	na	na	0	0.0188326
Tuvan	1	source2	0	0.474398	0	0	0	0	0	0	0	0	0	0	0	0	0	0	0	0	0	0	0	0	0	0	0	na	0	0	0.0365945	0	0	0	0	0	na	0	0	0	0	0	na	na	na	na	na	0	0.019008
Kalmyk Buzav	0	source1	0	0	0	0	0	0	0	0	0	0	0	0	0	0	0	0	0	0	0	0	0	0	0	0	0	0	0	0	0	0	0	0.152241	0	0	0	0	0	0	0	na	na	na	na	na	na	0	0.0477593
Kalmyk Buzav	0	source2	0	0.0472891	0	0	0	0.23589	0	0.1083	0.222859	0	0	0	0	0	0	0	0	0	0	0	0	0	0	0	0	0	0	0	0	0	0	0	0	0	0.10055	0	0	0	0.0432018	na	na	na	na	na	na	0	0.0419113
Kalmyk Buzav	1	source1	0	0	0	0	0	0	0	0	0	0	0	0	0	0	0	0	0	0	0	0	0	0	0	0	0	0	0	0	0	0	0	0.156063	0	0	0	0	0	0	0	na	na	na	na	na	na	0	0.0439371
Kalmyk Buzav	1	source2	0	0.0452935	0	0	0	0.225007	0	0.106193	0.235347	0	0	0	0	0	0	0	0	0	0	0	0	0	0	0	0	0	0	0	0	0	0	0	0	0	0.102166	0	0	0	0.0456321	na	na	na	na	na	na	0	0.0403617
Kalmyk Derbet	0	source1	0	0	0	0	0	0	0	0	0	0	0	0	0	0	0	0	0	0	0	0	0	0	0	0	0	0	0	0	0	0	0	0.105661	0	0	0	0	0	0	0	na	na	na	na	na	na	0	0.0743391
Kalmyk Derbet	0	source2	0	0.0498103	0	0	0	0.246657	0	0.130046	0.212139	0	0	0	0	0	0	0	0	0	0	0	0	0	0	0	0	0	0	0	0	0	0	0	0	0	0.0853066	0	0	0	0.0457972	na	na	na	na	na	na	0	0.0502435
Kalmyk Derbet	1	source1	0.0356638	0	0	0	0	0	0	0	0	0	0	0	0	0	0	0	0	0	0	0	0	0	0	0	0	0	0	0	0	0	0	0.10569	0	0	0	0	0	0	0	na	na	na	na	na	na	0	0.0486464
Kalmyk Derbet	1	source2	0	0.0443454	0	0	0	0.255588	0	0.137142	0.20614	0	0	0	0	0	0	0	0	0	0	0	0	0	0	0	0	0	0	0	0	0	0	0	0	0	0.0870726	0	0	0	0.0469191	na	na	na	na	na	na	0	0.0327937
Kalmyk Khoshut	0	source1	0	0	0	0	0	0	0	0	0	0	0	0	0	0	0	0	0	0	0	0	0	0	0	0	0	0	0	0	0	0	0	0.140584	0	0	0	0	0	0	0	na	na	na	na	na	na	0	0.0494164
Kalmyk Khoshut	0	source2	0	0.0410088	0	0	0	0.239309	0	0.115467	0.233374	0	0	0	0	0	0	0	0	0	0	0	0	0	0	0	0	0	0	0	0	0	0	0	0	0	0.106292	0	0	0	0.0500183	na	na	na	na	na	na	0	0.0245311
Kalmyk Khoshut	1	source1	0	0	0	0	0	0	0	0	0	0	0	0	0	0	0	0	0	0	0	0	0	0	0	0	0	0	0	0	0	0	0	0.133637	0	0	0	0	0	0	0	na	na	na	na	na	na	0	0.0463628
Kalmyk Khoshut	1	source2	0	0.0496932	0	0	0	0.221281	0	0.122279	0.242899	0	0	0	0	0	0	0	0	0	0	0	0	0	0	0	0	0	0	0	0	0	0	0	0	0	0.107055	0	0	0	0.0512366	na	na	na	na	na	na	0	0.0255561
Kalmyk Torgut	0	source1	0	0	0	0	0	0	0	0	0	0	0	0	0	0	0	0	0	0	0	0.0481967	0	0	0	0	0	0	0	0	0	0	0	0.0965273	0	0	0	0	0	0	0	na	na	na	na	na	na	0	0.045276
Kalmyk Torgut	0	source2	0	0.0539114	0	0	0	0.300352	0	0.117556	0.188552	0	0	0	0	0	0	0	0	0	0	0	0	0	0	0	0	0	0	0	0	0	0	0	0	0	0.0719146	0	0	0	0.0539012	na	na	na	na	na	na	0	0.0238127
Kalmyk Torgut	1	source1	0	0	0	0	0	0	0	0	0	0	0	0	0	0	0	0	0	0	0	0.0495022	0	0	0	0	0	0	0	0	0	0	0	0.0924576	0	0	0	0	0	0	0	na	na	na	na	na	na	0	0.0480402
Kalmyk Torgut	1	source2	0	0.0570314	0	0	0	0.300183	0	0.116284	0.188882	0	0	0	0	0	0	0	0	0	0	0	0	0	0	0	0	0	0	0	0	0	0	0	0	0	0.0709872	0	0	0	0.0480605	na	na	na	na	na	na	0	0.0285719
Kalmyk Xinjiang	0	source1	0	0	0	0	0	0	0	0	0	0	0	0	0	0	0	0	0	0	0	0.0411907	0	0	0	0	0	0	0	0	0	0	0	0.0761279	0	0	0	0	0	0	0	na	na	na	na	na	na	0	0.0526815
Kalmyk Xinjiang	0	source2	0	0.056077	0	0	0	0.200458	0	0.237204	0.174251	0	0	0	0	0	0	0	0	0	0	0	0	0	0	0	0	0	0	0	0	0	0	0	0	0	0.0844743	0	0	0	0.0429322	na	na	na	na	na	na	0	0.0346032
Kalmyk Xinjiang	1	source1	0	0	0	0	0	0	0	0	0	0	0	0	0	0	0	0	0	0	0	0.0377293	0	0	0	0	0	0	0	0	0	0	0	0.0951411	0	0	0	0	0	0	0	na	na	na	na	na	na	0	0.0371296
Kalmyk Xinjiang	1	source2	0	0.0524579	0	0	0	0.189288	0	0.214999	0.185274	0	0	0	0	0	0	0	0	0	0	0	0	0	0	0	0	0	0	0	0	0	0	0	0	0	0.0899801	0	0	0	0.060585	na	na	na	na	na	na	0	0.0374164
Note that Kalmyks were analyzed as a single group (Kalmyk (all), shaded in green), and as five individual populations (Kalmyk Buzav, Kalmyk Derbet, Kalmyk Khoshut, Kalmyk Torgut, Kalmyk Xinjiang, shaded in blue). For the analysis of non-Kalmyk populations, only combined Kalmyk group (green) was used as a donor and, therefore, five individual Kalmyk groups are marked as ‘na’ as donors for non-Kalm…
[truncated: 1 more columns]
