# Supplementary material for: Gene pool preservation across time and space In Mongolian-speaking Oirats
Source: Eur J Hum Genet. 2024 Apr 11;32(9):1150–8. doi: 10.1038/s41431-024-01588-w (PMC11369229; doi:10.1038/s41431-024-01588-w)
Supplement: Supplementary file 20 — TableS9. [file 41431_2024_1588_MOESM20_ESM.xlsx]

## Sheet: Table.S.9
Table.S.9.Results of f4 analyses
Pop A	Pop B	Pop C	Pop D	f4 value	Z score			SNPs
Mbuti	French	Kalmyk_Buzav	Sart-Kalmak	0.000459	2.279	140817	139547	2765728
Mbuti	French	Kalmyk_Derbet	Sart-Kalmak	0.000427	1.905	140644	139462	2765728
Mbuti	French	Kalmyk_Khoshut	Sart-Kalmak	0.000598	2.504	140794	139142	2765728
Mbuti	French	Kalmyk_Torgut	Sart-Kalmak	0.000701	3.284	141172	139234	2765728
Mbuti	French	Kalmyk_Xinjiang	Sart-Kalmak	0.000972	3.807	141639	138950	2765728
Mbuti	French	Altai_Chelkan	Sart-Kalmak	-0.001325	-5.797	140731	144397	2765728
Mbuti	French	Altai_Kumandin	Sart-Kalmak	-0.000918	-3.398	140664	143202	2765728
Mbuti	French	Altai_Teles	Sart-Kalmak	-0.000356	-1.371	140805	141790	2765728
Mbuti	French	Altai_Tubalar	Sart-Kalmak	-0.000108	-0.472	141438	141736	2765728
Mbuti	French	Buryat	Sart-Kalmak	0.000831	4.409	140680	138382	2765728
Mbuti	French	Mongol_Derbet	Sart-Kalmak	0.000625	3.062	140860	139133	2765728
Mbuti	French	Mongol_Torgut	Sart-Kalmak	0.000836	3.971	141285	138974	2765728
Mbuti	French	Mongol_Tsaatan	Sart-Kalmak	0.000533	1.968	140276	138803	2765728
Mbuti	French	Tuvan_Tozhu	Sart-Kalmak	0.000515	1.845	140803	139378	2765728
Mbuti	Orcadian	Kalmyk_Buzav	Sart-Kalmak	0.000508	2.368	140936	139531	2765679
Mbuti	Orcadian	Kalmyk_Derbet	Sart-Kalmak	0.000468	2.039	140741	139448	2765679
Mbuti	Orcadian	Kalmyk_Khoshut	Sart-Kalmak	0.000483	1.957	140744	139408	2765679
Mbuti	Orcadian	Kalmyk_Torgut	Sart-Kalmak	0.000715	3.194	141224	139248	2765679
Mbuti	Orcadian	Kalmyk_Xinjiang	Sart-Kalmak	0.000992	3.805	141714	138971	2765679
Mbuti	Orcadian	Altai_Chelkan	Sart-Kalmak	-0.001400	-5.837	140692	144564	2765679
Mbuti	Orcadian	Altai_Kumandin	Sart-Kalmak	-0.000954	-3.514	140694	143332	2765679
Mbuti	Orcadian	Altai_Teles	Sart-Kalmak	-0.000419	-1.610	140831	141991	2765679
Mbuti	Orcadian	Altai_Tubalar	Sart-Kalmak	-0.000181	-0.749	141433	141934	2765679
Mbuti	Orcadian	Buryat	Sart-Kalmak	0.000883	4.495	140797	138354	2765679
Mbuti	Orcadian	Mongol_Derbet	Sart-Kalmak	0.000618	2.898	140912	139203	2765679
Mbuti	Orcadian	Mongol_Torgut	Sart-Kalmak	0.000822	3.786	141301	139028	2765679
Mbuti	Orcadian	Mongol_Tsaatan	Sart-Kalmak	0.000536	1.892	140368	138886	2765679
Mbuti	Orcadian	Tuvan_Tozhu	Sart-Kalmak	0.000430	1.515	140748	139558	2765679
Mbuti	Tuscan	Kalmyk_Buzav	Sart-Kalmak	0.000700	3.240	140853	138917	2765562
Mbuti	Tuscan	Kalmyk_Derbet	Sart-Kalmak	0.000638	2.762	140611	138847	2765562
Mbuti	Tuscan	Kalmyk_Khoshut	Sart-Kalmak	0.000777	3.180	140770	138621	2765562
Mbuti	Tuscan	Kalmyk_Torgut	Sart-Kalmak	0.000980	4.341	141223	138513	2765562
Mbuti	Tuscan	Kalmyk_Xinjiang	Sart-Kalmak	0.001170	4.455	141609	138373	2765562
Mbuti	Tuscan	Altai_Chelkan	Sart-Kalmak	-0.000844	-3.416	140976	143312	2765562
Mbuti	Tuscan	Altai_Kumandin	Sart-Kalmak	-0.000471	-1.649	140865	142169	2765562
Mbuti	Tuscan	Altai_Teles	Sart-Kalmak	0.000219	0.830	141224	140617	2765562
Mbuti	Tuscan	Altai_Tubalar	Sart-Kalmak	0.000363	1.544	141714	140709	2765562
Mbuti	Tuscan	Buryat	Sart-Kalmak	0.001135	5.716	140767	137629	2765562
Mbuti	Tuscan	Mongol_Derbet	Sart-Kalmak	0.000906	4.037	140930	138424	2765562
Mbuti	Tuscan	Mongol_Torgut	Sart-Kalmak	0.001150	5.025	141370	138190	2765562
Mbuti	Tuscan	Mongol_Tsaatan	Sart-Kalmak	0.000931	3.268	140457	137882	2765562
Mbuti	Tuscan	Tuvan_Tozhu	Sart-Kalmak	0.001024	3.570	141110	138277	2765562
Sart-Kalmaks share more derived alleles with French/Tuscan/Orcadian than other Oirat groups (in bold are statiscally significant results).
