# Supplementary material for: Gene pool preservation across time and space In Mongolian-speaking Oirats
Source: Eur J Hum Genet. 2024 Apr 11;32(9):1150–8. doi: 10.1038/s41431-024-01588-w (PMC11369229; doi:10.1038/s41431-024-01588-w)
Supplement: Supplementary file 21 — TableS10. [file 41431_2024_1588_MOESM21_ESM.xlsx]

## Sheet: General
Table.S.10 Outgroup f3 statistics results.
Each population of interest has its own seperate sheet
Column A is the test population
Column B is the population of interest
Column C is the outgroup population
Column F3 is the f3 value
Column StdErr is the standard error for the f3 value
Column Z is the Z-score of the f3 value
Column SNPS is the number of SNPs that were used for the the calculations

## Sheet: Altai_Chelkan
A	B	C	F3	StdErr	Z	SNPS
Afanasievo_Mongolia	Altai_Chelkan	Mbuti.DG	0.260816	0.002848	91.594	326709
Altai_MLBA	Altai_Chelkan	Mbuti.DG	0.264791	0.002696	98.22	426639
Armenia_C	Altai_Chelkan	Mbuti.DG	0.252149	0.002674	94.281	395044
Armenia_EBA	Altai_Chelkan	Mbuti.DG	0.2502	0.002709	92.358	385187
Armenia_LBA.SG	Altai_Chelkan	Mbuti.DG	0.253571	0.002926	86.665	201612
Canada_LateDorset.SG	Altai_Chelkan	Mbuti.DG	0.268317	0.003532	75.976	115874
CentralMongolia_preBA	Altai_Chelkan	Mbuti.DG	0.266957	0.00309	86.386	303726
Chandman_IA	Altai_Chelkan	Mbuti.DG	0.263579	0.00276	95.496	428455
Chemurchek_northAltai	Altai_Chelkan	Mbuti.DG	0.267587	0.00286	93.574	373577
Chemurchek_southAltai	Altai_Chelkan	Mbuti.DG	0.260915	0.003015	86.533	334717
China_Tianyuan	Altai_Chelkan	Mbuti.DG	0.239304	0.003013	79.424	329109
Czech_EBA_Unetice	Altai_Chelkan	Mbuti.DG	0.257298	0.003535	72.794	83422
Early_Xiongnu_SKT007	Altai_Chelkan	Mbuti.DG	0.269706	0.00305	88.431	333594
EarlyMed_OLN007	Altai_Chelkan	Mbuti.DG	0.266119	0.003087	86.215	267061
EarlyMed_TUK001	Altai_Chelkan	Mbuti.DG	0.25347	0.00299	84.761	329623
EarlyMed_TUM001	Altai_Chelkan	Mbuti.DG	0.263724	0.003094	85.25	334578
EarlyMed_Turk	Altai_Chelkan	Mbuti.DG	0.264011	0.00266	99.269	428948
EarlyMed_Uigur	Altai_Chelkan	Mbuti.DG	0.259613	0.00268	96.863	441994
EarlyXiongnu_rest	Altai_Chelkan	Mbuti.DG	0.268224	0.002726	98.393	413387
EarlyXiongnu_west	Altai_Chelkan	Mbuti.DG	0.263882	0.002728	96.73	408953
EastMongolia_preBA	Altai_Chelkan	Mbuti.DG	0.266961	0.003786	70.519	74258
Fofonovo_EN	Altai_Chelkan	Mbuti.DG	0.267285	0.002995	89.238	326128
Georgia_Kotias.SG	Altai_Chelkan	Mbuti.DG	0.248257	0.002965	83.74	437332
Georgia_Satsurblia.SG	Altai_Chelkan	Mbuti.DG	0.245508	0.003147	78.008	261750
Germany_BellBeaker	Altai_Chelkan	Mbuti.DG	0.259368	0.002754	94.166	420027
Germany_CordedWare	Altai_Chelkan	Mbuti.DG	0.260681	0.00273	95.497	428880
Germany_EBA_Unetice	Altai_Chelkan	Mbuti.DG	0.259453	0.00271	95.755	399871
Germany_EN_LBK	Altai_Chelkan	Mbuti.DG	0.251139	0.002724	92.191	417494
Germany_EN_LBK_Stuttgart.DG	Altai_Chelkan	Mbuti.DG	0.250675	0.002964	84.565	433630
Greece_BA_Mycenaean	Altai_Chelkan	Mbuti.DG	0.239832	0.003036	79.007	151047
Greece_Minoan_Lassithi	Altai_Chelkan	Mbuti.DG	0.249905	0.002729	91.57	383155
Greece_Minoan_Odigitria	Altai_Chelkan	Mbuti.DG	0.251836	0.003348	75.216	98351
Greenland_Saqqaq.SG	Altai_Chelkan	Mbuti.DG	0.268969	0.003064	87.771	408015
Hungary_EN_HG_Koros	Altai_Chelkan	Mbuti.DG	0.265151	0.00299	88.67	294263
Hungary_IA_Scythian_oAegean.SG	Altai_Chelkan	Mbuti.DG	0.2554	0.002897	88.154	299028
Hungary_IA_Scythian.SG	Altai_Chelkan	Mbuti.DG	0.260357	0.002928	88.931	338619
Iran_C_SehGabi	Altai_Chelkan	Mbuti.DG	0.245544	0.002735	89.767	392427
Iran_C_TepeHissar	Altai_Chelkan	Mbuti.DG	0.244936	0.002521	97.157	377526
Iran_GanjDareh_N	Altai_Chelkan	Mbuti.DG	0.238489	0.002637	90.456	404752
Iran_HajjiFiruz_N	Altai_Chelkan	Mbuti.DG	0.245251	0.002682	91.439	383465
Iran_ShahrISokhta_BA1	Altai_Chelkan	Mbuti.DG	0.247025	0.002635	93.748	357440
Israel_Natufian	Altai_Chelkan	Mbuti.DG	0.229814	0.00368	62.444	59422
Israel_PPNB	Altai_Chelkan	Mbuti.DG	0.240382	0.003041	79.036	277508
Italy_North_Villabruna_HG	Altai_Chelkan	Mbuti.DG	0.258888	0.003193	81.075	308988
Japan_Jomon.SG	Altai_Chelkan	Mbuti.DG	0.255962	0.003211	79.724	307591
Jordan_EBA	Altai_Chelkan	Mbuti.DG	0.242337	0.002689	90.119	333393
Jordan_PPNB	Altai_Chelkan	Mbuti.DG	0.241246	0.00303	79.627	133200
Jordan_PPNC	Altai_Chelkan	Mbuti.DG	0.241902	0.003565	67.86	119900
Kazakhstan_Berel_Pazyryk	Altai_Chelkan	Mbuti.DG	0.268199	0.002906	92.305	393121
Kazakhstan_Botai_Eneolithic	Altai_Chelkan	Mbuti.DG	0.270029	0.002877	93.868	354221
Kazakhstan_Central_Saka.SG	Altai_Chelkan	Mbuti.DG	0.265564	0.002718	97.717	430006
Kazakhstan_Central_Steppe_EMBA.SG	Altai_Chelkan	Mbuti.DG	0.268264	0.002919	91.904	439918
Kazakhstan_Dali_EBA	Altai_Chelkan	Mbuti.DG	0.266926	0.003127	85.349	290957
Kazakhstan_Kanai_MBA	Altai_Chelkan	Mbuti.DG	0.271482	0.004045	67.111	49952
Kazakhstan_Kangju.SG	Altai_Chelkan	Mbuti.DG	0.258994	0.002753	94.091	429843
Kazakhstan_Karakhanid.SG	Altai_Chelkan	Mbuti.DG	0.264257	0.003269	80.841	240209
Kazakhstan_Karluk_1.SG	Altai_Chelkan	Mbuti.DG	0.259609	0.003052	85.065	409341
Kazakhstan_Karluk_2.SG	Altai_Chelkan	Mbuti.DG	0.262053	0.003182	82.359	280112
Kazakhstan_Kimak.SG	Altai_Chelkan	Mbuti.DG	0.263736	0.003819	69.052	80077
Kazakhstan_Maitan_MLBA_Alakul	Altai_Chelkan	Mbuti.DG	0.260384	0.002682	97.099	415899
Kazakhstan_MLBA_Aktogai	Altai_Chelkan	Mbuti.DG	0.260649	0.002631	99.08	383565
Kazakhstan_MLBA_Dali	Altai_Chelkan	Mbuti.DG	0.262602	0.002906	90.377	351360
Kazakhstan_MLBA_Kairan	Altai_Chelkan	Mbuti.DG	0.26105	0.002731	95.573	376622
Kazakhstan_MLBA_KazakhMys	Altai_Chelkan	Mbuti.DG	0.260661	0.002723	95.74	360063
Kazakhstan_MLBA_OyDzhaylau	Altai_Chelkan	Mbuti.DG	0.260323	0.002761	94.271	382038
Kazakhstan_Nomad_HP.SG	Altai_Chelkan	Mbuti.DG	0.268335	0.002883	93.091	423837
Kazakhstan_Nomad_IA.SG	Altai_Chelkan	Mbuti.DG	0.263198	0.002871	91.684	335100
Kazakhstan_Sarmatian.SG	Altai_Chelkan	Mbuti.DG	0.26133	0.002881	90.72	333645
Kazakhstan_TianShan_Saka.SG	Altai_Chelkan	Mbuti.DG	0.266775	0.004897	54.472	27814
Kazakhstan_Wusun.SG	Altai_Chelkan	Mbuti.DG	0.259033	0.002914	88.885	399212
Kazakhstan_ZevakinoChilikta_IA_2.SG	Altai_Chelkan	Mbuti.DG	0.269604	0.003393	79.452	114785
Kazakhstan_Zevakinskiy_LBA	Altai_Chelkan	Mbuti.DG	0.264093	0.002628	100.483	393463
Khovsgol_LBA	Altai_Chelkan	Mbuti.DG	0.269675	0.002741	98.394	427410
Kyrgyzstan_TianShan_Hun.SG	Altai_Chelkan	Mbuti.DG	0.262463	0.002652	98.953	449201
Kyrgyzstan_TianShan_Saka.SG	Altai_Chelkan	Mbuti.DG	0.262	0.00274	95.629	432028
LateMed_Khitan	Altai_Chelkan	Mbuti.DG	0.266905	0.002904	91.904	364677
LateMed_Mongol	Altai_Chelkan	Mbuti.DG	0.265967	0.002644	100.606	453730
LateMed_SHU002	Altai_Chelkan	Mbuti.DG	0.264309	0.002844	92.947	343295
LateXiongnu	Altai_Chelkan	Mbuti.DG	0.267573	0.002697	99.22	445838
LateXiongnu_han	Altai_Chelkan	Mbuti.DG	0.266188	0.002756	96.584	435462
LateXiongnu_sarmatian	Altai_Chelkan	Mbuti.DG	0.259133	0.002578	100.511	437857
LateXiongnu_TAK001	Altai_Chelkan	Mbuti.DG	0.267149	0.003085	86.606	258508
LateXiongnu_TUK002	Altai_Chelkan	Mbuti.DG	0.265223	0.003152	84.131	361714
Lebanon_MBA.SG	Altai_Chelkan	Mbuti.DG	0.243256	0.002628	92.559	427432
Luxembourg_Loschbour.DG	Altai_Chelkan	Mbuti.DG	0.263287	0.003058	86.109	436340
MLBA_ARS017	Altai_Chelkan	Mbuti.DG	0.268873	0.003024	88.927	282122
MLBA_KHU001	Altai_Chelkan	Mbuti.DG	0.272616	0.003392	80.377	150607
MLBA_TSI001	Altai_Chelkan	Mbuti.DG	0.269382	0.003833	70.289	78810
MLBA_UAA001	Altai_Chelkan	Mbuti.DG	0.264694	0.003094	85.56	223977
MLBA_ULZ001	Altai_Chelkan	Mbuti.DG	0.266211	0.002898	91.867	327479
MLBA_UUS001	Altai_Chelkan	Mbuti.DG	0.260086	0.003106	83.735	194728
Mongolia_Xiongnu.SG	Altai_Chelkan	Mbuti.DG	0.26575	0.002793	95.15	442417
Nepal_Chokhopani_2800BP.SG	Altai_Chelkan	Mbuti.DG	0.259088	0.003032	85.451	431813
Pakistan_Katelai_IA	Altai_Chelkan	Mbuti.DG	0.250384	0.002714	92.26	389460
Pakistan_Loebanr_IA	Altai_Chelkan	Mbuti.DG	0.249562	0.002553	97.77	437060
Poland_GlobularAmphora	Altai_Chelkan	Mbuti.DG	0.255804	0.002769	92.365	285705
Russia_Afanasievo	Altai_Chelkan	Mbuti.DG	0.262475	0.002654	98.881	438082
Russia_AfontovaGora2.SG	Altai_Chelkan	Mbuti.DG	0.268094	0.004642	57.749	31216
Russia_AfontovaGora3	Altai_Chelkan	Mbuti.DG	0.260788	0.003639	71.673	96538
Russia_Alan.SG	Altai_Chelkan	Mbuti.DG	0.256709	0.002765	92.841	439294
Russia_BA_Okunevo.SG	Altai_Chelkan	Mbuti.DG	0.268815	0.002734	98.334	443931
Russia_DevilsCave_N.SG	Altai_Chelkan	Mbuti.DG	0.26666	0.002842	93.828	439598
Russia_EBA_o1.SG	Altai_Chelkan	Mbuti.DG	0.255505	0.00365	69.996	84132
Russia_IA	Altai_Chelkan	Mbuti.DG	0.26736	0.002813	95.029	428613
Russia_Kalmykia_EBA_Yamnaya.SG	Altai_Chelkan	Mbuti.DG	0.260877	0.00272	95.899	418581
Russia_Karasuk	Altai_Chelkan	Mbuti.DG	0.267136	0.002758	96.859	444601
Russia_Karelia_HG	Altai_Chelkan	Mbuti.DG	0.269311	0.002973	90.575	381989
Russia_Kolyma_M.SG	Altai_Chelkan	Mbuti.DG	0.267998	0.003024	88.629	438319
Russia_Kurma_EBA.SG	Altai_Chelkan	Mbuti.DG	0.271935	0.003093	87.911	289077
Russia_LBA.SG	Altai_Chelkan	Mbuti.DG	0.268688	0.003561	75.455	87320
Russia_Lokomotiv_Eneolithic.SG	Altai_Chelkan	Mbuti.DG	0.268084	0.002906	92.252	389387
Russia_MA1_HG.SG	Altai_Chelkan	Mbuti.DG	0.261688	0.003235	80.892	305374
Russia_MBA_Poltavka	Altai_Chelkan	Mbuti.DG	0.262161	0.002723	96.279	427364
Russia_Mezhovskaya.SG	Altai_Chelkan	Mbuti.DG	0.265656	0.002995	88.692	395496
Russia_MLBA_Krasnoyarsk	Altai_Chelkan	Mbuti.DG	0.261845	0.002629	99.599	419856
Russia_MLBA_Sintashta	Altai_Chelkan	Mbuti.DG	0.260694	0.002633	98.995	440843
Russia_Petrovka	Altai_Chelkan	Mbuti.DG	0.258427	0.003416	75.646	119309
Russia_Potapovka	Altai_Chelkan	Mbuti.DG	0.263834	0.002814	93.758	363604
Russia_Samara_EBA_Yamnaya	Altai_Chelkan	Mbuti.DG	0.262278	0.002717	96.529	436265
Russia_Samara_HG	Altai_Chelkan	Mbuti.DG	0.263872	0.003385	77.945	172201
Russia_Sarmatian.SG	Altai_Chelkan	Mbuti.DG	0.261377	0.002776	94.163	379418
Russia_Shamanka_EBA.SG	Altai_Chelkan	Mbuti.DG	0.270943	0.002814	96.278	401272
Russia_Shamanka_Eneolithic.SG	Altai_Chelkan	Mbuti.DG	0.268226	0.002737	98.015	444940
Russia_Sidelkino_HG.SG	Altai_Chelkan	Mbuti.DG	0.264595	0.003134	84.429	371153
Russia_Sosnoviy_HG	Altai_Chelkan	Mbuti.DG	0.272332	0.003091	88.093	233056
Russia_Srubnaya	Altai_Chelkan	Mbuti.DG	0.26161	0.002642	99.005	433539
Russia_Srubnaya_Scy_Sarma	Altai_Chelkan	Mbuti.DG	0.259533	0.006617	39.222	13055
Russia_Tagar.SG	Altai_Chelkan	Mbuti.DG	0.262289	0.002696	97.286	441510
Russia_Tuva_IA_AldyBel	Altai_Chelkan	Mbuti.DG	0.265539	0.003038	87.417	311988
Russia_Tyumen_HG	Altai_Chelkan	Mbuti.DG	0.269407	0.002996	89.909	302210
Russia_Ural_EarlySarmatian	Altai_Chelkan	Mbuti.DG	0.259872	0.002825	91.998	273369
Russia_Ust_Ishim_HG.DG	Altai_Chelkan	Mbuti.DG	0.223242	0.002962	75.361	440225
Russia_UstBelaya_Angara.SG	Altai_Chelkan	Mbuti.DG	0.272572	0.002931	92.995	358958
Russia_UstBelaya_EBA.SG	Altai_Chelkan	Mbuti.DG	0.273556	0.003508	77.99	147741
Russia_UstBelaya_MED.SG	Altai_Chelkan	Mbuti.DG	0.268745	0.005144	52.242	26854
Russia_UstIda_EBA.SG	Altai_Chelkan	Mbuti.DG	0.271121	0.002988	90.741	330580
Russia_UstIda_LN.SG	Altai_Chelkan	Mbuti.DG	0.267323	0.002958	90.379	404523
Spain_C	Altai_Chelkan	Mbuti.DG	0.254296	0.002674	95.099	405132
Spain_ElMiron	Altai_Chelkan	Mbuti.DG	0.249612	0.003266	76.426	229837
Spain_EN	Altai_Chelkan	Mbuti.DG	0.252115	0.002724	92.561	387957
Spain_HG	Altai_Chelkan	Mbuti.DG	0.260246	0.003032	85.822	378140
Spain_MLN	Altai_Chelkan	Mbuti.DG	0.254554	0.002772	91.818	367854
Sweden_Motala_HG	Altai_Chelkan	Mbuti.DG	0.265578	0.002819	94.206	392388
Switzerland_Bichon.SG	Altai_Chelkan	Mbuti.DG	0.259867	0.002996	86.746	434947
Tajikistan_BA_DashtiKozy	Altai_Chelkan	Mbuti.DG	0.259983	0.00282	92.196	369295
Tajikistan_C_Sarazm	Altai_Chelkan	Mbuti.DG	0.250153	0.002885	86.697	330671
Turkey_AssyrianColonyPeriod.SG	Altai_Chelkan	Mbuti.DG	0.250798	0.002959	84.77	282576
Turkey_Boncuklu_N.SG	Altai_Chelkan	Mbuti.DG	0.249707	0.002958	84.411	373899
Turkey_EBA	Altai_Chelkan	Mbuti.DG	0.251038	0.002793	89.891	394752
Turkey_EBA_II.SG	Altai_Chelkan	Mbuti.DG	0.247553	0.002787	88.826	390376
Turkey_Hellenistic_EastMed	Altai_Chelkan	Mbuti.DG	0.254327	0.003209	79.246	195118
Turkey_Hellenistic_WestMed	Altai_Chelkan	Mbuti.DG	0.253477	0.004511	56.189	36477
Turkey_N	Altai_Chelkan	Mbuti.DG	0.24987	0.002601	96.051	443661
Turkey_OldHittitePeriod.SG	Altai_Chelkan	Mbuti.DG	0.251479	0.002852	88.164	395937
Turkey_TepecikCiftlik_N.SG	Altai_Chelkan	Mbuti.DG	0.248465	0.002906	85.513	221188
Turkmenistan_BA_Gonur_3	Altai_Chelkan	Mbuti.DG	0.256033	0.004396	58.248	41103
Turkmenistan_C_Geoksyur	Altai_Chelkan	Mbuti.DG	0.246856	0.002611	94.552	390638
Turkmenistan_C_Namazga.SG	Altai_Chelkan	Mbuti.DG	0.248899	0.002896	85.945	313275
Turkmenistan_C_Parkhai	Altai_Chelkan	Mbuti.DG	0.244459	0.002524	96.836	379880
Turkmenistan_C_TepeAnau	Altai_Chelkan	Mbuti.DG	0.24502	0.002727	89.85	353514
Turkmenistan_Gonur_BA_1	Altai_Chelkan	Mbuti.DG	0.248188	0.002553	97.232	352015
Turkmenistan_IA.SG	Altai_Chelkan	Mbuti.DG	0.256926	0.003033	84.717	366857
Ukraine_EBA_GlobularAmphora	Altai_Chelkan	Mbuti.DG	0.252366	0.002924	86.311	342896
Ukraine_GlobularAmphora	Altai_Chelkan	Mbuti.DG	0.253484	0.002773	91.403	375081
Ulaanzuukh_SlabGrave	Altai_Chelkan	Mbuti.DG	0.269571	0.00275	98.021	432630
USA_Anzick_realigned.SG	Altai_Chelkan	Mbuti.DG	0.264554	0.003141	84.237	431936
USA_WA_Kennewick.SG	Altai_Chelkan	Mbuti.DG	0.267647	0.003436	77.893	190123
Uzbekistan_Bustan_BA	Altai_Chelkan	Mbuti.DG	0.250172	0.002715	92.137	331384
Uzbekistan_Dzharkutan_BA_1	Altai_Chelkan	Mbuti.DG	0.248911	0.002625	94.82	394671
Uzbekistan_Dzharkutan_BA_2	Altai_Chelkan	Mbuti.DG	0.25485	0.002842	89.686	373869
Uzbekistan_Dzharkutan_BA_3	Altai_Chelkan	Mbuti.DG	0.248568	0.003148	78.963	249523
Uzbekistan_Kashkarchi_BA	Altai_Chelkan	Mbuti.DG	0.260773	0.002825	92.31	288837
Uzbekistan_SappaliTepe_BA	Altai_Chelkan	Mbuti.DG	0.246128	0.002591	94.98	434513

## Sheet: Altai_Kumandin
A	B	C	F3	StdErr	Z	SNPS
Afanasievo_Mongolia	Altai_Kumandin	Mbuti.DG	0.259105	0.002966	87.344	319142
Altai_MLBA	Altai_Kumandin	Mbuti.DG	0.266092	0.002841	93.649	419990
Armenia_C	Altai_Kumandin	Mbuti.DG	0.250387	0.002847	87.946	387836
Armenia_EBA	Altai_Kumandin	Mbuti.DG	0.247684	0.002849	86.923	377395
Armenia_LBA.SG	Altai_Kumandin	Mbuti.DG	0.253057	0.003006	84.18	196596
Canada_LateDorset.SG	Altai_Kumandin	Mbuti.DG	0.274	0.003725	73.556	112697
CentralMongolia_preBA	Altai_Kumandin	Mbuti.DG	0.272213	0.003206	84.9	295852
Chandman_IA	Altai_Kumandin	Mbuti.DG	0.265352	0.002869	92.484	421617
Chemurchek_northAltai	Altai_Kumandin	Mbuti.DG	0.271564	0.003094	87.782	364109
Chemurchek_southAltai	Altai_Kumandin	Mbuti.DG	0.262869	0.003114	84.423	326643
China_Tianyuan	Altai_Kumandin	Mbuti.DG	0.240428	0.003194	75.269	320995
Czech_EBA_Unetice	Altai_Kumandin	Mbuti.DG	0.25619	0.003774	67.88	81252
Early_Xiongnu_SKT007	Altai_Kumandin	Mbuti.DG	0.273596	0.003295	83.032	324969
EarlyMed_OLN007	Altai_Kumandin	Mbuti.DG	0.267807	0.003396	78.857	260085
EarlyMed_TUK001	Altai_Kumandin	Mbuti.DG	0.251597	0.003184	79.024	321337
EarlyMed_TUM001	Altai_Kumandin	Mbuti.DG	0.266541	0.003273	81.439	325977
EarlyMed_Turk	Altai_Kumandin	Mbuti.DG	0.266271	0.00285	93.431	421633
EarlyMed_Uigur	Altai_Kumandin	Mbuti.DG	0.260845	0.002804	93.016	436913
EarlyXiongnu_rest	Altai_Kumandin	Mbuti.DG	0.271539	0.002863	94.844	405154
EarlyXiongnu_west	Altai_Kumandin	Mbuti.DG	0.266007	0.002879	92.391	401135
EastMongolia_preBA	Altai_Kumandin	Mbuti.DG	0.274219	0.004148	66.11	72232
Fofonovo_EN	Altai_Kumandin	Mbuti.DG	0.270093	0.003261	82.819	318084
Georgia_Kotias.SG	Altai_Kumandin	Mbuti.DG	0.244629	0.00307	79.681	426403
Georgia_Satsurblia.SG	Altai_Kumandin	Mbuti.DG	0.243769	0.003246	75.108	255232
Germany_BellBeaker	Altai_Kumandin	Mbuti.DG	0.257795	0.002888	89.263	412900
Germany_CordedWare	Altai_Kumandin	Mbuti.DG	0.259143	0.002807	92.327	421777
Germany_EBA_Unetice	Altai_Kumandin	Mbuti.DG	0.258595	0.002847	90.815	392244
Germany_EN_LBK	Altai_Kumandin	Mbuti.DG	0.249505	0.00286	87.229	409809
Germany_EN_LBK_Stuttgart.DG	Altai_Kumandin	Mbuti.DG	0.249429	0.003044	81.937	424473
Greece_BA_Mycenaean	Altai_Kumandin	Mbuti.DG	0.237872	0.003147	75.588	148493
Greece_Minoan_Lassithi	Altai_Kumandin	Mbuti.DG	0.248693	0.002856	87.079	375652
Greece_Minoan_Odigitria	Altai_Kumandin	Mbuti.DG	0.250282	0.003504	71.419	95992
Greenland_Saqqaq.SG	Altai_Kumandin	Mbuti.DG	0.274822	0.003334	82.426	397371
Hungary_EN_HG_Koros	Altai_Kumandin	Mbuti.DG	0.262316	0.003155	83.139	287011
Hungary_IA_Scythian_oAegean.SG	Altai_Kumandin	Mbuti.DG	0.254493	0.003055	83.294	291953
Hungary_IA_Scythian.SG	Altai_Kumandin	Mbuti.DG	0.259275	0.003023	85.781	330715
Iran_C_SehGabi	Altai_Kumandin	Mbuti.DG	0.244131	0.002846	85.781	384953
Iran_C_TepeHissar	Altai_Kumandin	Mbuti.DG	0.243331	0.002632	92.467	371706
Iran_GanjDareh_N	Altai_Kumandin	Mbuti.DG	0.235978	0.002723	86.657	396960
Iran_HajjiFiruz_N	Altai_Kumandin	Mbuti.DG	0.244257	0.002802	87.168	375892
Iran_ShahrISokhta_BA1	Altai_Kumandin	Mbuti.DG	0.24654	0.002695	91.497	351093
Israel_Natufian	Altai_Kumandin	Mbuti.DG	0.229004	0.003773	60.703	57891
Israel_PPNB	Altai_Kumandin	Mbuti.DG	0.238487	0.003098	76.969	270453
Italy_North_Villabruna_HG	Altai_Kumandin	Mbuti.DG	0.256436	0.003492	73.435	301616
Japan_Jomon.SG	Altai_Kumandin	Mbuti.DG	0.260817	0.003443	75.749	299687
Jordan_EBA	Altai_Kumandin	Mbuti.DG	0.239765	0.00282	85.012	326501
Jordan_PPNB	Altai_Kumandin	Mbuti.DG	0.240201	0.003212	74.793	129802
Jordan_PPNC	Altai_Kumandin	Mbuti.DG	0.242684	0.003697	65.643	116863
Kazakhstan_Berel_Pazyryk	Altai_Kumandin	Mbuti.DG	0.270591	0.003113	86.915	383972
Kazakhstan_Botai_Eneolithic	Altai_Kumandin	Mbuti.DG	0.27235	0.003096	87.966	345972
Kazakhstan_Central_Saka.SG	Altai_Kumandin	Mbuti.DG	0.266446	0.00287	92.826	421516
Kazakhstan_Central_Steppe_EMBA.SG	Altai_Kumandin	Mbuti.DG	0.27163	0.003028	89.712	429775
Kazakhstan_Dali_EBA	Altai_Kumandin	Mbuti.DG	0.266574	0.003238	82.322	283637
Kazakhstan_Kanai_MBA	Altai_Kumandin	Mbuti.DG	0.274206	0.004248	64.552	48662
Kazakhstan_Kangju.SG	Altai_Kumandin	Mbuti.DG	0.257352	0.002908	88.494	421334
Kazakhstan_Karakhanid.SG	Altai_Kumandin	Mbuti.DG	0.265407	0.003457	76.779	234078
Kazakhstan_Karluk_1.SG	Altai_Kumandin	Mbuti.DG	0.262003	0.003217	81.452	398892
Kazakhstan_Karluk_2.SG	Altai_Kumandin	Mbuti.DG	0.265209	0.003291	80.584	272844
Kazakhstan_Kimak.SG	Altai_Kumandin	Mbuti.DG	0.270339	0.003928	68.818	78003
Kazakhstan_Maitan_MLBA_Alakul	Altai_Kumandin	Mbuti.DG	0.258791	0.002743	94.358	410005
Kazakhstan_MLBA_Aktogai	Altai_Kumandin	Mbuti.DG	0.259157	0.002821	91.873	377080
Kazakhstan_MLBA_Dali	Altai_Kumandin	Mbuti.DG	0.262785	0.002922	89.938	343321
Kazakhstan_MLBA_Kairan	Altai_Kumandin	Mbuti.DG	0.260119	0.002868	90.697	369451
Kazakhstan_MLBA_KazakhMys	Altai_Kumandin	Mbuti.DG	0.260003	0.002834	91.742	353180
Kazakhstan_MLBA_OyDzhaylau	Altai_Kumandin	Mbuti.DG	0.260797	0.002872	90.793	375136
Kazakhstan_Nomad_HP.SG	Altai_Kumandin	Mbuti.DG	0.273661	0.003187	85.874	413721
Kazakhstan_Nomad_IA.SG	Altai_Kumandin	Mbuti.DG	0.263199	0.002948	89.295	327103
Kazakhstan_Sarmatian.SG	Altai_Kumandin	Mbuti.DG	0.260641	0.003059	85.208	325547
Kazakhstan_TianShan_Saka.SG	Altai_Kumandin	Mbuti.DG	0.269286	0.005197	51.82	27071
Kazakhstan_Wusun.SG	Altai_Kumandin	Mbuti.DG	0.258233	0.003074	84.003	389617
Kazakhstan_ZevakinoChilikta_IA_2.SG	Altai_Kumandin	Mbuti.DG	0.269358	0.003765	71.547	111756
Kazakhstan_Zevakinskiy_LBA	Altai_Kumandin	Mbuti.DG	0.264726	0.002807	94.316	386986
Khovsgol_LBA	Altai_Kumandin	Mbuti.DG	0.273712	0.0029	94.384	421192
Kyrgyzstan_TianShan_Hun.SG	Altai_Kumandin	Mbuti.DG	0.263236	0.002775	94.872	445147
Kyrgyzstan_TianShan_Saka.SG	Altai_Kumandin	Mbuti.DG	0.262351	0.002883	90.997	423829
LateMed_Khitan	Altai_Kumandin	Mbuti.DG	0.271558	0.002991	90.794	356209
LateMed_Mongol	Altai_Kumandin	Mbuti.DG	0.269645	0.002807	96.049	451811
LateMed_SHU002	Altai_Kumandin	Mbuti.DG	0.268566	0.003078	87.264	334560
LateXiongnu	Altai_Kumandin	Mbuti.DG	0.271214	0.002846	95.292	441257
LateXiongnu_han	Altai_Kumandin	Mbuti.DG	0.270587	0.002949	91.754	428153
LateXiongnu_sarmatian	Altai_Kumandin	Mbuti.DG	0.257893	0.002696	95.672	432679
LateXiongnu_TAK001	Altai_Kumandin	Mbuti.DG	0.270816	0.003301	82.048	251871
LateXiongnu_TUK002	Altai_Kumandin	Mbuti.DG	0.268092	0.00335	80.018	352326
Lebanon_MBA.SG	Altai_Kumandin	Mbuti.DG	0.241783	0.002686	90.005	419250
Luxembourg_Loschbour.DG	Altai_Kumandin	Mbuti.DG	0.260774	0.003314	78.686	426924
MLBA_ARS017	Altai_Kumandin	Mbuti.DG	0.273405	0.003247	84.194	274862
MLBA_KHU001	Altai_Kumandin	Mbuti.DG	0.276035	0.003629	76.072	146734
MLBA_TSI001	Altai_Kumandin	Mbuti.DG	0.275944	0.004038	68.334	76806
MLBA_UAA001	Altai_Kumandin	Mbuti.DG	0.267576	0.003245	82.45	218261
MLBA_ULZ001	Altai_Kumandin	Mbuti.DG	0.266411	0.003133	85.039	319280
MLBA_UUS001	Altai_Kumandin	Mbuti.DG	0.262777	0.003288	79.931	189925
Mongolia_Xiongnu.SG	Altai_Kumandin	Mbuti.DG	0.270127	0.002926	92.314	434152
Nepal_Chokhopani_2800BP.SG	Altai_Kumandin	Mbuti.DG	0.264799	0.003358	78.862	420637
Pakistan_Katelai_IA	Altai_Kumandin	Mbuti.DG	0.249441	0.002798	89.159	381751
Pakistan_Loebanr_IA	Altai_Kumandin	Mbuti.DG	0.249184	0.00263	94.762	434134
Poland_GlobularAmphora	Altai_Kumandin	Mbuti.DG	0.254153	0.002962	85.806	279810
Russia_Afanasievo	Altai_Kumandin	Mbuti.DG	0.26091	0.002781	93.83	434362
Russia_AfontovaGora2.SG	Altai_Kumandin	Mbuti.DG	0.270828	0.004761	56.882	30500
Russia_AfontovaGora3	Altai_Kumandin	Mbuti.DG	0.263596	0.003903	67.538	94110
Russia_Alan.SG	Altai_Kumandin	Mbuti.DG	0.254772	0.002876	88.587	430955
Russia_BA_Okunevo.SG	Altai_Kumandin	Mbuti.DG	0.271304	0.002877	94.289	436848
Russia_DevilsCave_N.SG	Altai_Kumandin	Mbuti.DG	0.272766	0.003053	89.344	429504
Russia_EBA_o1.SG	Altai_Kumandin	Mbuti.DG	0.257888	0.003896	66.185	81942
Russia_IA	Altai_Kumandin	Mbuti.DG	0.268878	0.002958	90.896	419557
Russia_Kalmykia_EBA_Yamnaya.SG	Altai_Kumandin	Mbuti.DG	0.26004	0.002798	92.936	410529
Russia_Karasuk	Altai_Kumandin	Mbuti.DG	0.268404	0.002883	93.09	438266
Russia_Karelia_HG	Altai_Kumandin	Mbuti.DG	0.266997	0.003213	83.103	372661
Russia_Kolyma_M.SG	Altai_Kumandin	Mbuti.DG	0.271247	0.003222	84.197	426893
Russia_Kurma_EBA.SG	Altai_Kumandin	Mbuti.DG	0.274767	0.003263	84.21	281784
Russia_LBA.SG	Altai_Kumandin	Mbuti.DG	0.27174	0.003779	71.904	85094
Russia_Lokomotiv_Eneolithic.SG	Altai_Kumandin	Mbuti.DG	0.273069	0.003095	88.227	380214
Russia_MA1_HG.SG	Altai_Kumandin	Mbuti.DG	0.263549	0.003403	77.449	297661
Russia_MBA_Poltavka	Altai_Kumandin	Mbuti.DG	0.261017	0.002895	90.163	420899
Russia_Mezhovskaya.SG	Altai_Kumandin	Mbuti.DG	0.265345	0.003301	80.39	385843
Russia_MLBA_Krasnoyarsk	Altai_Kumandin	Mbuti.DG	0.260708	0.002754	94.649	415356
Russia_MLBA_Sintashta	Altai_Kumandin	Mbuti.DG	0.25911	0.002739	94.6	437304
Russia_Petrovka	Altai_Kumandin	Mbuti.DG	0.257795	0.003473	74.235	116385
Russia_Potapovka	Altai_Kumandin	Mbuti.DG	0.262967	0.002975	88.379	355596
Russia_Samara_EBA_Yamnaya	Altai_Kumandin	Mbuti.DG	0.261194	0.002846	91.779	430298
Russia_Samara_HG	Altai_Kumandin	Mbuti.DG	0.261583	0.003662	71.427	168160
Russia_Sarmatian.SG	Altai_Kumandin	Mbuti.DG	0.261802	0.002907	90.074	370970
Russia_Shamanka_EBA.SG	Altai_Kumandin	Mbuti.DG	0.27457	0.003005	91.373	391939
Russia_Shamanka_Eneolithic.SG	Altai_Kumandin	Mbuti.DG	0.272726	0.002913	93.64	438312
Russia_Sidelkino_HG.SG	Altai_Kumandin	Mbuti.DG	0.2656	0.0033	80.491	361650
Russia_Sosnoviy_HG	Altai_Kumandin	Mbuti.DG	0.273614	0.003329	82.198	227201
Russia_Srubnaya	Altai_Kumandin	Mbuti.DG	0.260173	0.002759	94.297	427903
Russia_Srubnaya_Scy_Sarma	Altai_Kumandin	Mbuti.DG	0.256271	0.006764	37.889	12664
Russia_Tagar.SG	Altai_Kumandin	Mbuti.DG	0.263425	0.002839	92.793	434211
Russia_Tuva_IA_AldyBel	Altai_Kumandin	Mbuti.DG	0.267323	0.003149	84.904	304242
Russia_Tyumen_HG	Altai_Kumandin	Mbuti.DG	0.270383	0.003267	82.755	294513
Russia_Ural_EarlySarmatian	Altai_Kumandin	Mbuti.DG	0.259053	0.003077	84.19	266780
Russia_Ust_Ishim_HG.DG	Altai_Kumandin	Mbuti.DG	0.223292	0.003124	71.482	430577
Russia_UstBelaya_Angara.SG	Altai_Kumandin	Mbuti.DG	0.275613	0.003115	88.475	350150
Russia_UstBelaya_EBA.SG	Altai_Kumandin	Mbuti.DG	0.274413	0.003641	75.378	143861
Russia_UstBelaya_MED.SG	Altai_Kumandin	Mbuti.DG	0.274724	0.005509	49.871	26153
Russia_UstIda_EBA.SG	Altai_Kumandin	Mbuti.DG	0.275246	0.003201	85.998	322427
Russia_UstIda_LN.SG	Altai_Kumandin	Mbuti.DG	0.272257	0.003064	88.846	394868
Spain_C	Altai_Kumandin	Mbuti.DG	0.253181	0.002764	91.595	400412
Spain_ElMiron	Altai_Kumandin	Mbuti.DG	0.24912	0.003415	72.953	224390
Spain_EN	Altai_Kumandin	Mbuti.DG	0.25273	0.002895	87.307	380111
Spain_HG	Altai_Kumandin	Mbuti.DG	0.257974	0.003302	78.119	369043
Spain_MLN	Altai_Kumandin	Mbuti.DG	0.254147	0.002906	87.448	360614
Sweden_Motala_HG	Altai_Kumandin	Mbuti.DG	0.263737	0.003024	87.219	385072
Switzerland_Bichon.SG	Altai_Kumandin	Mbuti.DG	0.255783	0.003264	78.366	424314
Tajikistan_BA_DashtiKozy	Altai_Kumandin	Mbuti.DG	0.258541	0.002918	88.61	362052
Tajikistan_C_Sarazm	Altai_Kumandin	Mbuti.DG	0.252057	0.002902	86.861	322741
Turkey_AssyrianColonyPeriod.SG	Altai_Kumandin	Mbuti.DG	0.248793	0.003025	82.257	275656
Turkey_Boncuklu_N.SG	Altai_Kumandin	Mbuti.DG	0.248845	0.003138	79.305	364736
Turkey_EBA	Altai_Kumandin	Mbuti.DG	0.250467	0.002857	87.681	386382
Turkey_EBA_II.SG	Altai_Kumandin	Mbuti.DG	0.245908	0.002921	84.186	381477
Turkey_Hellenistic_EastMed	Altai_Kumandin	Mbuti.DG	0.252335	0.003436	73.429	190158
Turkey_Hellenistic_WestMed	Altai_Kumandin	Mbuti.DG	0.250825	0.004735	52.967	35510
Turkey_N	Altai_Kumandin	Mbuti.DG	0.248205	0.002762	89.873	439740
Turkey_OldHittitePeriod.SG	Altai_Kumandin	Mbuti.DG	0.249088	0.002975	83.734	386519
Turkey_TepecikCiftlik_N.SG	Altai_Kumandin	Mbuti.DG	0.246416	0.003097	79.571	215742
Turkmenistan_BA_Gonur_3	Altai_Kumandin	Mbuti.DG	0.252195	0.004466	56.474	39996
Turkmenistan_C_Geoksyur	Altai_Kumandin	Mbuti.DG	0.246111	0.002713	90.724	384492
Turkmenistan_C_Namazga.SG	Altai_Kumandin	Mbuti.DG	0.248826	0.002978	83.566	305533
Turkmenistan_C_Parkhai	Altai_Kumandin	Mbuti.DG	0.243695	0.002633	92.562	372599
Turkmenistan_C_TepeAnau	Altai_Kumandin	Mbuti.DG	0.244486	0.002865	85.324	346229
Turkmenistan_Gonur_BA_1	Altai_Kumandin	Mbuti.DG	0.246998	0.002643	93.463	345387
Turkmenistan_IA.SG	Altai_Kumandin	Mbuti.DG	0.257267	0.003185	80.772	357449
Ukraine_EBA_GlobularAmphora	Altai_Kumandin	Mbuti.DG	0.253277	0.003165	80.028	334383
Ukraine_GlobularAmphora	Altai_Kumandin	Mbuti.DG	0.250976	0.00297	84.516	366897
Ulaanzuukh_SlabGrave	Altai_Kumandin	Mbuti.DG	0.273859	0.002918	93.847	426158
USA_Anzick_realigned.SG	Altai_Kumandin	Mbuti.DG	0.269227	0.003272	82.289	420937
USA_WA_Kennewick.SG	Altai_Kumandin	Mbuti.DG	0.271511	0.003527	76.972	185087
Uzbekistan_Bustan_BA	Altai_Kumandin	Mbuti.DG	0.247954	0.002834	87.484	324162
Uzbekistan_Dzharkutan_BA_1	Altai_Kumandin	Mbuti.DG	0.248043	0.002696	92.018	387958
Uzbekistan_Dzharkutan_BA_2	Altai_Kumandin	Mbuti.DG	0.253798	0.00295	86.032	365453
Uzbekistan_Dzharkutan_BA_3	Altai_Kumandin	Mbuti.DG	0.244954	0.003244	75.5	243216
Uzbekistan_Kashkarchi_BA	Altai_Kumandin	Mbuti.DG	0.25999	0.002889	89.985	282109
Uzbekistan_SappaliTepe_BA	Altai_Kumandin	Mbuti.DG	0.244945	0.002638	92.837	429315

## Sheet: Altai_Teles
A	B	C	F3	StdErr	Z	SNPS
Afanasievo_Mongolia	Altai_Teles	Mbuti.DG	0.255562	0.002849	89.69	325589
Altai_MLBA	Altai_Teles	Mbuti.DG	0.266233	0.002741	97.124	425455
Armenia_C	Altai_Teles	Mbuti.DG	0.248192	0.002684	92.455	393983
Armenia_EBA	Altai_Teles	Mbuti.DG	0.248678	0.002765	89.946	383925
Armenia_LBA.SG	Altai_Teles	Mbuti.DG	0.249941	0.002937	85.102	200645
Canada_LateDorset.SG	Altai_Teles	Mbuti.DG	0.274675	0.003593	76.445	115208
CentralMongolia_preBA	Altai_Teles	Mbuti.DG	0.275362	0.003025	91.02	302302
Chandman_IA	Altai_Teles	Mbuti.DG	0.263946	0.002847	92.712	427268
Chemurchek_northAltai	Altai_Teles	Mbuti.DG	0.272439	0.003017	90.314	371808
Chemurchek_southAltai	Altai_Teles	Mbuti.DG	0.258095	0.003141	82.17	333318
China_Tianyuan	Altai_Teles	Mbuti.DG	0.242266	0.003138	77.204	327629
Czech_EBA_Unetice	Altai_Teles	Mbuti.DG	0.253567	0.003562	71.196	83023
Early_Xiongnu_SKT007	Altai_Teles	Mbuti.DG	0.274075	0.003166	86.557	331957
EarlyMed_OLN007	Altai_Teles	Mbuti.DG	0.270548	0.003147	85.975	265736
EarlyMed_TUK001	Altai_Teles	Mbuti.DG	0.248851	0.003067	81.147	328119
EarlyMed_TUM001	Altai_Teles	Mbuti.DG	0.270736	0.003153	85.872	332909
EarlyMed_Turk	Altai_Teles	Mbuti.DG	0.269357	0.002748	98.035	427186
EarlyMed_Uigur	Altai_Teles	Mbuti.DG	0.26064	0.002752	94.718	441087
EarlyXiongnu_rest	Altai_Teles	Mbuti.DG	0.274866	0.002824	97.318	411499
EarlyXiongnu_west	Altai_Teles	Mbuti.DG	0.263838	0.002832	93.153	407558
EastMongolia_preBA	Altai_Teles	Mbuti.DG	0.277716	0.003989	69.62	73825
Fofonovo_EN	Altai_Teles	Mbuti.DG	0.274871	0.00307	89.538	324511
Georgia_Kotias.SG	Altai_Teles	Mbuti.DG	0.244479	0.002936	83.273	435538
Georgia_Satsurblia.SG	Altai_Teles	Mbuti.DG	0.244508	0.003238	75.511	260450
Germany_BellBeaker	Altai_Teles	Mbuti.DG	0.256155	0.002813	91.07	418973
Germany_CordedWare	Altai_Teles	Mbuti.DG	0.256345	0.002743	93.452	427906
Germany_EBA_Unetice	Altai_Teles	Mbuti.DG	0.255953	0.002818	90.829	398831
Germany_EN_LBK	Altai_Teles	Mbuti.DG	0.249187	0.002747	90.712	416298
Germany_EN_LBK_Stuttgart.DG	Altai_Teles	Mbuti.DG	0.248684	0.003023	82.271	432160
Greece_BA_Mycenaean	Altai_Teles	Mbuti.DG	0.237026	0.003112	76.162	150562
Greece_Minoan_Lassithi	Altai_Teles	Mbuti.DG	0.248745	0.00282	88.21	381898
Greece_Minoan_Odigitria	Altai_Teles	Mbuti.DG	0.249186	0.00338	73.733	97924
Greenland_Saqqaq.SG	Altai_Teles	Mbuti.DG	0.276461	0.003252	85.01	406009
Hungary_EN_HG_Koros	Altai_Teles	Mbuti.DG	0.259714	0.003061	84.854	293124
Hungary_IA_Scythian_oAegean.SG	Altai_Teles	Mbuti.DG	0.253145	0.002981	84.931	297827
Hungary_IA_Scythian.SG	Altai_Teles	Mbuti.DG	0.257518	0.002956	87.103	337465
Iran_C_SehGabi	Altai_Teles	Mbuti.DG	0.242897	0.002752	88.272	391283
Iran_C_TepeHissar	Altai_Teles	Mbuti.DG	0.241427	0.002561	94.283	376793
Iran_GanjDareh_N	Altai_Teles	Mbuti.DG	0.235495	0.002662	88.467	403541
Iran_HajjiFiruz_N	Altai_Teles	Mbuti.DG	0.242758	0.002704	89.787	382279
Iran_ShahrISokhta_BA1	Altai_Teles	Mbuti.DG	0.244297	0.002639	92.582	356596
Israel_Natufian	Altai_Teles	Mbuti.DG	0.227506	0.003699	61.497	59164
Israel_PPNB	Altai_Teles	Mbuti.DG	0.235726	0.00305	77.285	276430
Italy_North_Villabruna_HG	Altai_Teles	Mbuti.DG	0.256294	0.003328	77.012	307730
Japan_Jomon.SG	Altai_Teles	Mbuti.DG	0.261317	0.003317	78.771	306133
Jordan_EBA	Altai_Teles	Mbuti.DG	0.239303	0.002704	88.503	332357
Jordan_PPNB	Altai_Teles	Mbuti.DG	0.238531	0.003134	76.121	132622
Jordan_PPNC	Altai_Teles	Mbuti.DG	0.239016	0.003591	66.559	119447
Kazakhstan_Berel_Pazyryk	Altai_Teles	Mbuti.DG	0.269241	0.003048	88.33	391393
Kazakhstan_Botai_Eneolithic	Altai_Teles	Mbuti.DG	0.265204	0.002972	89.225	353004
Kazakhstan_Central_Saka.SG	Altai_Teles	Mbuti.DG	0.265825	0.002801	94.911	428391
Kazakhstan_Central_Steppe_EMBA.SG	Altai_Teles	Mbuti.DG	0.268922	0.00301	89.339	438077
Kazakhstan_Dali_EBA	Altai_Teles	Mbuti.DG	0.261288	0.003148	82.995	289844
Kazakhstan_Kanai_MBA	Altai_Teles	Mbuti.DG	0.269752	0.004232	63.737	49744
Kazakhstan_Kangju.SG	Altai_Teles	Mbuti.DG	0.256386	0.002842	90.209	428505
Kazakhstan_Karakhanid.SG	Altai_Teles	Mbuti.DG	0.264404	0.003385	78.118	239227
Kazakhstan_Karluk_1.SG	Altai_Teles	Mbuti.DG	0.262787	0.003073	85.52	407445
Kazakhstan_Karluk_2.SG	Altai_Teles	Mbuti.DG	0.266119	0.003337	79.737	278856
Kazakhstan_Kimak.SG	Altai_Teles	Mbuti.DG	0.267449	0.003836	69.721	79669
Kazakhstan_Maitan_MLBA_Alakul	Altai_Teles	Mbuti.DG	0.25544	0.002718	93.972	415193
Kazakhstan_MLBA_Aktogai	Altai_Teles	Mbuti.DG	0.256181	0.002739	93.519	382687
Kazakhstan_MLBA_Dali	Altai_Teles	Mbuti.DG	0.257354	0.002929	87.871	350147
Kazakhstan_MLBA_Kairan	Altai_Teles	Mbuti.DG	0.255879	0.002748	93.099	375668
Kazakhstan_MLBA_KazakhMys	Altai_Teles	Mbuti.DG	0.255563	0.002815	90.784	359170
Kazakhstan_MLBA_OyDzhaylau	Altai_Teles	Mbuti.DG	0.256105	0.002831	90.465	381225
Kazakhstan_Nomad_HP.SG	Altai_Teles	Mbuti.DG	0.276435	0.002974	92.937	421710
Kazakhstan_Nomad_IA.SG	Altai_Teles	Mbuti.DG	0.260766	0.002902	89.872	333812
Kazakhstan_Sarmatian.SG	Altai_Teles	Mbuti.DG	0.258158	0.003004	85.948	332442
Kazakhstan_TianShan_Saka.SG	Altai_Teles	Mbuti.DG	0.263658	0.005038	52.331	27689
Kazakhstan_Wusun.SG	Altai_Teles	Mbuti.DG	0.256612	0.003011	85.218	397674
Kazakhstan_ZevakinoChilikta_IA_2.SG	Altai_Teles	Mbuti.DG	0.268736	0.00352	76.351	114166
Kazakhstan_Zevakinskiy_LBA	Altai_Teles	Mbuti.DG	0.261079	0.00275	94.942	392475
Khovsgol_LBA	Altai_Teles	Mbuti.DG	0.274791	0.002831	97.071	425770
Kyrgyzstan_TianShan_Hun.SG	Altai_Teles	Mbuti.DG	0.262251	0.002741	95.685	448388
Kyrgyzstan_TianShan_Saka.SG	Altai_Teles	Mbuti.DG	0.260225	0.00279	93.285	430641
LateMed_Khitan	Altai_Teles	Mbuti.DG	0.276825	0.002886	95.926	362817
LateMed_Mongol	Altai_Teles	Mbuti.DG	0.274223	0.002762	99.288	452891
LateMed_SHU002	Altai_Teles	Mbuti.DG	0.270646	0.003045	88.886	341575
LateXiongnu	Altai_Teles	Mbuti.DG	0.27455	0.002774	98.963	444326
LateXiongnu_han	Altai_Teles	Mbuti.DG	0.275454	0.002842	96.935	433292
LateXiongnu_sarmatian	Altai_Teles	Mbuti.DG	0.257559	0.00264	97.57	437283
LateXiongnu_TAK001	Altai_Teles	Mbuti.DG	0.272445	0.003219	84.636	257175
LateXiongnu_TUK002	Altai_Teles	Mbuti.DG	0.270296	0.003176	85.118	359888
Lebanon_MBA.SG	Altai_Teles	Mbuti.DG	0.240417	0.002666	90.165	426174
Luxembourg_Loschbour.DG	Altai_Teles	Mbuti.DG	0.260299	0.003114	83.594	434856
MLBA_ARS017	Altai_Teles	Mbuti.DG	0.277516	0.003099	89.538	280635
MLBA_KHU001	Altai_Teles	Mbuti.DG	0.279601	0.00345	81.046	149985
MLBA_TSI001	Altai_Teles	Mbuti.DG	0.280174	0.003866	72.464	78429
MLBA_UAA001	Altai_Teles	Mbuti.DG	0.266039	0.003188	83.453	223037
MLBA_ULZ001	Altai_Teles	Mbuti.DG	0.264934	0.003119	84.944	326203
MLBA_UUS001	Altai_Teles	Mbuti.DG	0.265696	0.003115	85.286	193876
Mongolia_Xiongnu.SG	Altai_Teles	Mbuti.DG	0.271127	0.00283	95.8	440618
Nepal_Chokhopani_2800BP.SG	Altai_Teles	Mbuti.DG	0.267782	0.00323	82.9	429547
Pakistan_Katelai_IA	Altai_Teles	Mbuti.DG	0.247588	0.002724	90.908	388167
Pakistan_Loebanr_IA	Altai_Teles	Mbuti.DG	0.247477	0.002597	95.28	436722
Poland_GlobularAmphora	Altai_Teles	Mbuti.DG	0.252773	0.002829	89.339	284821
Russia_Afanasievo	Altai_Teles	Mbuti.DG	0.257012	0.00272	94.495	437795
Russia_AfontovaGora2.SG	Altai_Teles	Mbuti.DG	0.261358	0.004614	56.639	31111
Russia_AfontovaGora3	Altai_Teles	Mbuti.DG	0.254099	0.003811	66.68	96101
Russia_Alan.SG	Altai_Teles	Mbuti.DG	0.254135	0.00282	90.131	437988
Russia_BA_Okunevo.SG	Altai_Teles	Mbuti.DG	0.267662	0.002844	94.101	442685
Russia_DevilsCave_N.SG	Altai_Teles	Mbuti.DG	0.275894	0.002912	94.728	437250
Russia_EBA_o1.SG	Altai_Teles	Mbuti.DG	0.254465	0.003663	69.467	83888
Russia_IA	Altai_Teles	Mbuti.DG	0.267696	0.002912	91.933	426996
Russia_Kalmykia_EBA_Yamnaya.SG	Altai_Teles	Mbuti.DG	0.256239	0.002734	93.732	417529
Russia_Karasuk	Altai_Teles	Mbuti.DG	0.266448	0.002817	94.585	443485
Russia_Karelia_HG	Altai_Teles	Mbuti.DG	0.263281	0.003118	84.433	380579
Russia_Kolyma_M.SG	Altai_Teles	Mbuti.DG	0.273845	0.003098	88.384	436102
Russia_Kurma_EBA.SG	Altai_Teles	Mbuti.DG	0.277012	0.003192	86.783	287506
Russia_LBA.SG	Altai_Teles	Mbuti.DG	0.269508	0.003717	72.504	86875
Russia_Lokomotiv_Eneolithic.SG	Altai_Teles	Mbuti.DG	0.276204	0.002993	92.295	387435
Russia_MA1_HG.SG	Altai_Teles	Mbuti.DG	0.253881	0.003361	75.535	304235
Russia_MBA_Poltavka	Altai_Teles	Mbuti.DG	0.257123	0.002787	92.27	426595
Russia_Mezhovskaya.SG	Altai_Teles	Mbuti.DG	0.263321	0.00308	85.486	393814
Russia_MLBA_Krasnoyarsk	Altai_Teles	Mbuti.DG	0.257862	0.002728	94.519	419434
Russia_MLBA_Sintashta	Altai_Teles	Mbuti.DG	0.256419	0.0027	94.967	440636
Russia_Petrovka	Altai_Teles	Mbuti.DG	0.253941	0.003328	76.313	118855
Russia_Potapovka	Altai_Teles	Mbuti.DG	0.25809	0.00285	90.573	362469
Russia_Samara_EBA_Yamnaya	Altai_Teles	Mbuti.DG	0.25686	0.002813	91.297	435616
Russia_Samara_HG	Altai_Teles	Mbuti.DG	0.25831	0.003515	73.493	171605
Russia_Sarmatian.SG	Altai_Teles	Mbuti.DG	0.258886	0.002851	90.806	378141
Russia_Shamanka_EBA.SG	Altai_Teles	Mbuti.DG	0.276166	0.002915	94.742	399358
Russia_Shamanka_Eneolithic.SG	Altai_Teles	Mbuti.DG	0.276621	0.002872	96.303	443029
Russia_Sidelkino_HG.SG	Altai_Teles	Mbuti.DG	0.258683	0.003123	82.842	369716
Russia_Sosnoviy_HG	Altai_Teles	Mbuti.DG	0.266492	0.003306	80.6	232270
Russia_Srubnaya	Altai_Teles	Mbuti.DG	0.256648	0.002725	94.193	432989
Russia_Srubnaya_Scy_Sarma	Altai_Teles	Mbuti.DG	0.258731	0.006549	39.506	12978
Russia_Tagar.SG	Altai_Teles	Mbuti.DG	0.260167	0.002799	92.957	440438
Russia_Tuva_IA_AldyBel	Altai_Teles	Mbuti.DG	0.266743	0.003094	86.216	310471
Russia_Tyumen_HG	Altai_Teles	Mbuti.DG	0.263117	0.003016	87.229	301036
Russia_Ural_EarlySarmatian	Altai_Teles	Mbuti.DG	0.256219	0.002915	87.894	272169
Russia_Ust_Ishim_HG.DG	Altai_Teles	Mbuti.DG	0.225753	0.003059	73.801	438426
Russia_UstBelaya_Angara.SG	Altai_Teles	Mbuti.DG	0.279018	0.003095	90.153	357212
Russia_UstBelaya_EBA.SG	Altai_Teles	Mbuti.DG	0.280811	0.003666	76.608	146937
Russia_UstBelaya_MED.SG	Altai_Teles	Mbuti.DG	0.273552	0.005372	50.918	26662
Russia_UstIda_EBA.SG	Altai_Teles	Mbuti.DG	0.276197	0.003074	89.844	329029
Russia_UstIda_LN.SG	Altai_Teles	Mbuti.DG	0.273632	0.003126	87.538	402559
Spain_C	Altai_Teles	Mbuti.DG	0.251852	0.002727	92.339	404559
Spain_ElMiron	Altai_Teles	Mbuti.DG	0.246268	0.003437	71.642	228944
Spain_EN	Altai_Teles	Mbuti.DG	0.249902	0.002685	93.076	386801
Spain_HG	Altai_Teles	Mbuti.DG	0.256692	0.003262	78.686	376617
Spain_MLN	Altai_Teles	Mbuti.DG	0.252676	0.002834	89.149	366689
Sweden_Motala_HG	Altai_Teles	Mbuti.DG	0.26121	0.002964	88.129	391350
Switzerland_Bichon.SG	Altai_Teles	Mbuti.DG	0.256421	0.003172	80.837	433221
Tajikistan_BA_DashtiKozy	Altai_Teles	Mbuti.DG	0.25534	0.002842	89.851	368188
Tajikistan_C_Sarazm	Altai_Teles	Mbuti.DG	0.247236	0.002862	86.383	329423
Turkey_AssyrianColonyPeriod.SG	Altai_Teles	Mbuti.DG	0.247344	0.002968	83.349	281472
Turkey_Boncuklu_N.SG	Altai_Teles	Mbuti.DG	0.247753	0.002944	84.166	372372
Turkey_EBA	Altai_Teles	Mbuti.DG	0.248614	0.002841	87.509	393400
Turkey_EBA_II.SG	Altai_Teles	Mbuti.DG	0.244464	0.002802	87.251	388953
Turkey_Hellenistic_EastMed	Altai_Teles	Mbuti.DG	0.25417	0.003288	77.302	194197
Turkey_Hellenistic_WestMed	Altai_Teles	Mbuti.DG	0.249641	0.004554	54.818	36301
Turkey_N	Altai_Teles	Mbuti.DG	0.248307	0.002637	94.161	443152
Turkey_OldHittitePeriod.SG	Altai_Teles	Mbuti.DG	0.247998	0.002974	83.378	394398
Turkey_TepecikCiftlik_N.SG	Altai_Teles	Mbuti.DG	0.245284	0.003001	81.733	220204
Turkmenistan_BA_Gonur_3	Altai_Teles	Mbuti.DG	0.25301	0.004494	56.296	40938
Turkmenistan_C_Geoksyur	Altai_Teles	Mbuti.DG	0.244266	0.002604	93.811	389761
Turkmenistan_C_Namazga.SG	Altai_Teles	Mbuti.DG	0.24547	0.002896	84.767	311971
Turkmenistan_C_Parkhai	Altai_Teles	Mbuti.DG	0.241626	0.002517	96.014	378843
Turkmenistan_C_TepeAnau	Altai_Teles	Mbuti.DG	0.242386	0.002732	88.708	352448
Turkmenistan_Gonur_BA_1	Altai_Teles	Mbuti.DG	0.24502	0.002613	93.756	351011
Turkmenistan_IA.SG	Altai_Teles	Mbuti.DG	0.252931	0.003181	79.505	365351
Ukraine_EBA_GlobularAmphora	Altai_Teles	Mbuti.DG	0.248875	0.003038	81.913	341428
Ukraine_GlobularAmphora	Altai_Teles	Mbuti.DG	0.249806	0.002796	89.332	373765
Ulaanzuukh_SlabGrave	Altai_Teles	Mbuti.DG	0.278866	0.002881	96.803	430613
USA_Anzick_realigned.SG	Altai_Teles	Mbuti.DG	0.266899	0.003186	83.785	429879
USA_WA_Kennewick.SG	Altai_Teles	Mbuti.DG	0.270695	0.003446	78.56	189198
Uzbekistan_Bustan_BA	Altai_Teles	Mbuti.DG	0.246642	0.002718	90.75	330295
Uzbekistan_Dzharkutan_BA_1	Altai_Teles	Mbuti.DG	0.244943	0.002644	92.644	393756
Uzbekistan_Dzharkutan_BA_2	Altai_Teles	Mbuti.DG	0.251684	0.002915	86.341	372478
Uzbekistan_Dzharkutan_BA_3	Altai_Teles	Mbuti.DG	0.243708	0.003134	77.765	248579
Uzbekistan_Kashkarchi_BA	Altai_Teles	Mbuti.DG	0.257134	0.002885	89.132	287782
Uzbekistan_SappaliTepe_BA	Altai_Teles	Mbuti.DG	0.243038	0.00261	93.128	433984

## Sheet: Altai_Tubalar
A	B	C	F3	StdErr	Z	SNPS
Afanasievo_Mongolia	Altai_Tubalar	Mbuti.DG	0.256271	0.002733	93.769	325959
Altai_MLBA	Altai_Tubalar	Mbuti.DG	0.265621	0.00271	98.01	425880
Armenia_C	Altai_Tubalar	Mbuti.DG	0.247842	0.00265	93.54	394571
Armenia_EBA	Altai_Tubalar	Mbuti.DG	0.246861	0.002713	91.007	384505
Armenia_LBA.SG	Altai_Tubalar	Mbuti.DG	0.249052	0.002836	87.805	201042
Canada_LateDorset.SG	Altai_Tubalar	Mbuti.DG	0.272651	0.003559	76.612	115432
CentralMongolia_preBA	Altai_Tubalar	Mbuti.DG	0.273923	0.003033	90.305	302802
Chandman_IA	Altai_Tubalar	Mbuti.DG	0.263587	0.002767	95.25	427717
Chemurchek_northAltai	Altai_Tubalar	Mbuti.DG	0.272584	0.002866	95.117	372402
Chemurchek_southAltai	Altai_Tubalar	Mbuti.DG	0.257017	0.003078	83.493	334007
China_Tianyuan	Altai_Tubalar	Mbuti.DG	0.241206	0.003121	77.292	328164
Czech_EBA_Unetice	Altai_Tubalar	Mbuti.DG	0.254506	0.003496	72.79	83122
Early_Xiongnu_SKT007	Altai_Tubalar	Mbuti.DG	0.274308	0.003108	88.247	332474
EarlyMed_OLN007	Altai_Tubalar	Mbuti.DG	0.270266	0.003115	86.754	266183
EarlyMed_TUK001	Altai_Tubalar	Mbuti.DG	0.24878	0.002983	83.405	328769
EarlyMed_TUM001	Altai_Tubalar	Mbuti.DG	0.267629	0.003081	86.859	333462
EarlyMed_Turk	Altai_Tubalar	Mbuti.DG	0.266423	0.002652	100.454	427833
EarlyMed_Uigur	Altai_Tubalar	Mbuti.DG	0.259127	0.002663	97.297	441436
EarlyXiongnu_rest	Altai_Tubalar	Mbuti.DG	0.272281	0.00276	98.667	412020
EarlyXiongnu_west	Altai_Tubalar	Mbuti.DG	0.262848	0.002732	96.226	408085
EastMongolia_preBA	Altai_Tubalar	Mbuti.DG	0.276102	0.003825	72.177	73953
Fofonovo_EN	Altai_Tubalar	Mbuti.DG	0.271763	0.002964	91.684	325084
Georgia_Kotias.SG	Altai_Tubalar	Mbuti.DG	0.245408	0.00296	82.919	436253
Georgia_Satsurblia.SG	Altai_Tubalar	Mbuti.DG	0.242425	0.003064	79.127	260939
Germany_BellBeaker	Altai_Tubalar	Mbuti.DG	0.254865	0.002726	93.484	419465
Germany_CordedWare	Altai_Tubalar	Mbuti.DG	0.255864	0.002703	94.676	428513
Germany_EBA_Unetice	Altai_Tubalar	Mbuti.DG	0.255588	0.002718	94.027	399265
Germany_EN_LBK	Altai_Tubalar	Mbuti.DG	0.247666	0.002703	91.621	416869
Germany_EN_LBK_Stuttgart.DG	Altai_Tubalar	Mbuti.DG	0.247002	0.003016	81.886	432903
Greece_BA_Mycenaean	Altai_Tubalar	Mbuti.DG	0.235883	0.002937	80.321	150835
Greece_Minoan_Lassithi	Altai_Tubalar	Mbuti.DG	0.246415	0.002716	90.729	382633
Greece_Minoan_Odigitria	Altai_Tubalar	Mbuti.DG	0.248296	0.003314	74.93	98138
Greenland_Saqqaq.SG	Altai_Tubalar	Mbuti.DG	0.274933	0.00307	89.543	406770
Hungary_EN_HG_Koros	Altai_Tubalar	Mbuti.DG	0.258879	0.002972	87.108	293664
Hungary_IA_Scythian_oAegean.SG	Altai_Tubalar	Mbuti.DG	0.251105	0.002882	87.117	298370
Hungary_IA_Scythian.SG	Altai_Tubalar	Mbuti.DG	0.25592	0.002866	89.291	337947
Iran_C_SehGabi	Altai_Tubalar	Mbuti.DG	0.241537	0.002693	89.707	391904
Iran_C_TepeHissar	Altai_Tubalar	Mbuti.DG	0.241192	0.002506	96.242	377186
Iran_GanjDareh_N	Altai_Tubalar	Mbuti.DG	0.234749	0.002613	89.85	404143
Iran_HajjiFiruz_N	Altai_Tubalar	Mbuti.DG	0.240941	0.002687	89.669	382955
Iran_ShahrISokhta_BA1	Altai_Tubalar	Mbuti.DG	0.243177	0.002597	93.62	357015
Israel_Natufian	Altai_Tubalar	Mbuti.DG	0.229485	0.00366	62.698	59325
Israel_PPNB	Altai_Tubalar	Mbuti.DG	0.23542	0.002974	79.167	276924
Italy_North_Villabruna_HG	Altai_Tubalar	Mbuti.DG	0.253104	0.003227	78.44	308353
Japan_Jomon.SG	Altai_Tubalar	Mbuti.DG	0.259802	0.003298	78.772	306638
Jordan_EBA	Altai_Tubalar	Mbuti.DG	0.238177	0.002655	89.698	332825
Jordan_PPNB	Altai_Tubalar	Mbuti.DG	0.236705	0.003036	77.977	132817
Jordan_PPNC	Altai_Tubalar	Mbuti.DG	0.23854	0.003533	67.516	119696
Kazakhstan_Berel_Pazyryk	Altai_Tubalar	Mbuti.DG	0.26878	0.002951	91.075	391998
Kazakhstan_Botai_Eneolithic	Altai_Tubalar	Mbuti.DG	0.268507	0.002892	92.851	353395
Kazakhstan_Central_Saka.SG	Altai_Tubalar	Mbuti.DG	0.265445	0.002705	98.12	429004
Kazakhstan_Central_Steppe_EMBA.SG	Altai_Tubalar	Mbuti.DG	0.268909	0.002919	92.118	438675
Kazakhstan_Dali_EBA	Altai_Tubalar	Mbuti.DG	0.264192	0.003046	86.731	290385
Kazakhstan_Kanai_MBA	Altai_Tubalar	Mbuti.DG	0.271953	0.00404	67.311	49800
Kazakhstan_Kangju.SG	Altai_Tubalar	Mbuti.DG	0.254382	0.002697	94.324	429163
Kazakhstan_Karakhanid.SG	Altai_Tubalar	Mbuti.DG	0.263762	0.003237	81.483	239514
Kazakhstan_Karluk_1.SG	Altai_Tubalar	Mbuti.DG	0.25971	0.002996	86.685	408103
Kazakhstan_Karluk_2.SG	Altai_Tubalar	Mbuti.DG	0.264547	0.003203	82.582	279286
Kazakhstan_Kimak.SG	Altai_Tubalar	Mbuti.DG	0.267837	0.003861	69.363	79860
Kazakhstan_Maitan_MLBA_Alakul	Altai_Tubalar	Mbuti.DG	0.255224	0.002661	95.927	415628
Kazakhstan_MLBA_Aktogai	Altai_Tubalar	Mbuti.DG	0.255734	0.002637	96.995	383149
Kazakhstan_MLBA_Dali	Altai_Tubalar	Mbuti.DG	0.25839	0.002794	92.474	350672
Kazakhstan_MLBA_Kairan	Altai_Tubalar	Mbuti.DG	0.255762	0.002648	96.6	376174
Kazakhstan_MLBA_KazakhMys	Altai_Tubalar	Mbuti.DG	0.256368	0.002714	94.456	359615
Kazakhstan_MLBA_OyDzhaylau	Altai_Tubalar	Mbuti.DG	0.256071	0.002757	92.896	381616
Kazakhstan_Nomad_HP.SG	Altai_Tubalar	Mbuti.DG	0.274533	0.002958	92.796	422414
Kazakhstan_Nomad_IA.SG	Altai_Tubalar	Mbuti.DG	0.259854	0.002861	90.841	334309
Kazakhstan_Sarmatian.SG	Altai_Tubalar	Mbuti.DG	0.25749	0.002926	88.013	332919
Kazakhstan_TianShan_Saka.SG	Altai_Tubalar	Mbuti.DG	0.265027	0.004977	53.249	27843
Kazakhstan_Wusun.SG	Altai_Tubalar	Mbuti.DG	0.256471	0.002943	87.155	398326
Kazakhstan_ZevakinoChilikta_IA_2.SG	Altai_Tubalar	Mbuti.DG	0.270132	0.003452	78.245	114383
Kazakhstan_Zevakinskiy_LBA	Altai_Tubalar	Mbuti.DG	0.260906	0.002678	97.437	392891
Khovsgol_LBA	Altai_Tubalar	Mbuti.DG	0.273603	0.002777	98.522	426228
Kyrgyzstan_TianShan_Hun.SG	Altai_Tubalar	Mbuti.DG	0.260661	0.00264	98.74	448841
Kyrgyzstan_TianShan_Saka.SG	Altai_Tubalar	Mbuti.DG	0.259723	0.002709	95.877	431137
LateMed_Khitan	Altai_Tubalar	Mbuti.DG	0.272765	0.002897	94.155	363551
LateMed_Mongol	Altai_Tubalar	Mbuti.DG	0.27135	0.00266	102.015	453058
LateMed_SHU002	Altai_Tubalar	Mbuti.DG	0.269021	0.002923	92.021	342226
LateXiongnu	Altai_Tubalar	Mbuti.DG	0.272781	0.002708	100.745	444573
LateXiongnu_han	Altai_Tubalar	Mbuti.DG	0.273542	0.002766	98.888	433803
LateXiongnu_sarmatian	Altai_Tubalar	Mbuti.DG	0.255822	0.002596	98.528	437528
LateXiongnu_TAK001	Altai_Tubalar	Mbuti.DG	0.273407	0.003152	86.73	257698
LateXiongnu_TUK002	Altai_Tubalar	Mbuti.DG	0.268992	0.003139	85.692	360504
Lebanon_MBA.SG	Altai_Tubalar	Mbuti.DG	0.239603	0.002626	91.26	426716
Luxembourg_Loschbour.DG	Altai_Tubalar	Mbuti.DG	0.258025	0.003038	84.946	435635
MLBA_ARS017	Altai_Tubalar	Mbuti.DG	0.273737	0.0031	88.302	281288
MLBA_KHU001	Altai_Tubalar	Mbuti.DG	0.277722	0.003391	81.908	150170
MLBA_TSI001	Altai_Tubalar	Mbuti.DG	0.277924	0.003766	73.805	78614
MLBA_UAA001	Altai_Tubalar	Mbuti.DG	0.265362	0.003038	87.352	223358
MLBA_ULZ001	Altai_Tubalar	Mbuti.DG	0.263784	0.002952	89.369	326734
MLBA_UUS001	Altai_Tubalar	Mbuti.DG	0.263954	0.003154	83.695	194230
Mongolia_Xiongnu.SG	Altai_Tubalar	Mbuti.DG	0.269186	0.002744	98.103	441060
Nepal_Chokhopani_2800BP.SG	Altai_Tubalar	Mbuti.DG	0.265811	0.003051	87.108	430251
Pakistan_Katelai_IA	Altai_Tubalar	Mbuti.DG	0.247335	0.002625	94.229	388757
Pakistan_Loebanr_IA	Altai_Tubalar	Mbuti.DG	0.246685	0.002496	98.832	436759
Poland_GlobularAmphora	Altai_Tubalar	Mbuti.DG	0.25129	0.002767	90.802	285304
Russia_Afanasievo	Altai_Tubalar	Mbuti.DG	0.257353	0.002609	98.65	438161
Russia_AfontovaGora2.SG	Altai_Tubalar	Mbuti.DG	0.263358	0.004554	57.832	31173
Russia_AfontovaGora3	Altai_Tubalar	Mbuti.DG	0.257328	0.003681	69.907	96241
Russia_Alan.SG	Altai_Tubalar	Mbuti.DG	0.253096	0.00268	94.428	438634
Russia_BA_Okunevo.SG	Altai_Tubalar	Mbuti.DG	0.267622	0.002746	97.466	442969
Russia_DevilsCave_N.SG	Altai_Tubalar	Mbuti.DG	0.274505	0.002909	94.374	437882
Russia_EBA_o1.SG	Altai_Tubalar	Mbuti.DG	0.252387	0.003636	69.415	83854
Russia_IA	Altai_Tubalar	Mbuti.DG	0.266682	0.002787	95.673	427477
Russia_Kalmykia_EBA_Yamnaya.SG	Altai_Tubalar	Mbuti.DG	0.255845	0.002691	95.079	418123
Russia_Karasuk	Altai_Tubalar	Mbuti.DG	0.266659	0.002745	97.154	443747
Russia_Karelia_HG	Altai_Tubalar	Mbuti.DG	0.263638	0.002999	87.899	381169
Russia_Kolyma_M.SG	Altai_Tubalar	Mbuti.DG	0.271115	0.003053	88.807	436819
Russia_Kurma_EBA.SG	Altai_Tubalar	Mbuti.DG	0.275672	0.003119	88.372	287974
Russia_LBA.SG	Altai_Tubalar	Mbuti.DG	0.269636	0.003483	77.405	87016
Russia_Lokomotiv_Eneolithic.SG	Altai_Tubalar	Mbuti.DG	0.274852	0.002908	94.511	388000
Russia_MA1_HG.SG	Altai_Tubalar	Mbuti.DG	0.255927	0.003272	78.22	304756
Russia_MBA_Poltavka	Altai_Tubalar	Mbuti.DG	0.256782	0.002703	95.013	427005
Russia_Mezhovskaya.SG	Altai_Tubalar	Mbuti.DG	0.261663	0.002998	87.271	394527
Russia_MLBA_Krasnoyarsk	Altai_Tubalar	Mbuti.DG	0.258144	0.002618	98.585	419726
Russia_MLBA_Sintashta	Altai_Tubalar	Mbuti.DG	0.25557	0.002609	97.958	440929
Russia_Petrovka	Altai_Tubalar	Mbuti.DG	0.255192	0.003303	77.261	119024
Russia_Potapovka	Altai_Tubalar	Mbuti.DG	0.259091	0.002761	93.829	362997
Russia_Samara_EBA_Yamnaya	Altai_Tubalar	Mbuti.DG	0.256922	0.002679	95.917	436069
Russia_Samara_HG	Altai_Tubalar	Mbuti.DG	0.256824	0.003313	77.522	171791
Russia_Sarmatian.SG	Altai_Tubalar	Mbuti.DG	0.256859	0.00277	92.734	378740
Russia_Shamanka_EBA.SG	Altai_Tubalar	Mbuti.DG	0.275919	0.00286	96.481	399941
Russia_Shamanka_Eneolithic.SG	Altai_Tubalar	Mbuti.DG	0.27516	0.002758	99.765	443317
Russia_Sidelkino_HG.SG	Altai_Tubalar	Mbuti.DG	0.260044	0.003077	84.501	370359
Russia_Sosnoviy_HG	Altai_Tubalar	Mbuti.DG	0.269358	0.003183	84.628	232393
Russia_Srubnaya	Altai_Tubalar	Mbuti.DG	0.256135	0.002615	97.947	433391
Russia_Srubnaya_Scy_Sarma	Altai_Tubalar	Mbuti.DG	0.255064	0.006443	39.589	13036
Russia_Tagar.SG	Altai_Tubalar	Mbuti.DG	0.260527	0.002719	95.818	440911
Russia_Tuva_IA_AldyBel	Altai_Tubalar	Mbuti.DG	0.265473	0.002998	88.553	311157
Russia_Tyumen_HG	Altai_Tubalar	Mbuti.DG	0.26587	0.002987	89.023	301509
Russia_Ural_EarlySarmatian	Altai_Tubalar	Mbuti.DG	0.25615	0.002849	89.916	272788
Russia_Ust_Ishim_HG.DG	Altai_Tubalar	Mbuti.DG	0.224865	0.003026	74.306	439022
Russia_UstBelaya_Angara.SG	Altai_Tubalar	Mbuti.DG	0.277858	0.002968	93.604	357782
Russia_UstBelaya_EBA.SG	Altai_Tubalar	Mbuti.DG	0.278836	0.003532	78.956	147310
Russia_UstBelaya_MED.SG	Altai_Tubalar	Mbuti.DG	0.274109	0.005158	53.14	26759
Russia_UstIda_EBA.SG	Altai_Tubalar	Mbuti.DG	0.275152	0.002963	92.851	329417
Russia_UstIda_LN.SG	Altai_Tubalar	Mbuti.DG	0.271752	0.002952	92.057	403214
Spain_C	Altai_Tubalar	Mbuti.DG	0.249861	0.002664	93.782	405168
Spain_ElMiron	Altai_Tubalar	Mbuti.DG	0.244841	0.00328	74.636	229376
Spain_EN	Altai_Tubalar	Mbuti.DG	0.247545	0.002681	92.317	387428
Spain_HG	Altai_Tubalar	Mbuti.DG	0.254286	0.0031	82.032	377428
Spain_MLN	Altai_Tubalar	Mbuti.DG	0.251386	0.002762	91.0	367303
Sweden_Motala_HG	Altai_Tubalar	Mbuti.DG	0.260696	0.002833	92.029	391941
Switzerland_Bichon.SG	Altai_Tubalar	Mbuti.DG	0.254108	0.003133	81.098	434122
Tajikistan_BA_DashtiKozy	Altai_Tubalar	Mbuti.DG	0.255408	0.00276	92.55	368701
Tajikistan_C_Sarazm	Altai_Tubalar	Mbuti.DG	0.247306	0.00286	86.459	329963
Turkey_AssyrianColonyPeriod.SG	Altai_Tubalar	Mbuti.DG	0.246298	0.002921	84.333	281995
Turkey_Boncuklu_N.SG	Altai_Tubalar	Mbuti.DG	0.24525	0.002904	84.452	373079
Turkey_EBA	Altai_Tubalar	Mbuti.DG	0.24783	0.002787	88.918	393951
Turkey_EBA_II.SG	Altai_Tubalar	Mbuti.DG	0.243094	0.002743	88.629	389652
Turkey_Hellenistic_EastMed	Altai_Tubalar	Mbuti.DG	0.251004	0.003222	77.897	194530
Turkey_Hellenistic_WestMed	Altai_Tubalar	Mbuti.DG	0.248983	0.00461	54.008	36426
Turkey_N	Altai_Tubalar	Mbuti.DG	0.245949	0.00255	96.453	443624
Turkey_OldHittitePeriod.SG	Altai_Tubalar	Mbuti.DG	0.246846	0.002828	87.274	395108
Turkey_TepecikCiftlik_N.SG	Altai_Tubalar	Mbuti.DG	0.244627	0.002869	85.259	220645
Turkmenistan_BA_Gonur_3	Altai_Tubalar	Mbuti.DG	0.252463	0.004346	58.087	40939
Turkmenistan_C_Geoksyur	Altai_Tubalar	Mbuti.DG	0.242953	0.002536	95.801	390271
Turkmenistan_C_Namazga.SG	Altai_Tubalar	Mbuti.DG	0.245049	0.002848	86.031	312448
Turkmenistan_C_Parkhai	Altai_Tubalar	Mbuti.DG	0.240923	0.002501	96.317	379333
Turkmenistan_C_TepeAnau	Altai_Tubalar	Mbuti.DG	0.241421	0.002714	88.958	352978
Turkmenistan_Gonur_BA_1	Altai_Tubalar	Mbuti.DG	0.244594	0.002548	96.004	351492
Turkmenistan_IA.SG	Altai_Tubalar	Mbuti.DG	0.252643	0.002991	84.457	365986
Ukraine_EBA_GlobularAmphora	Altai_Tubalar	Mbuti.DG	0.248868	0.002981	83.481	342167
Ukraine_GlobularAmphora	Altai_Tubalar	Mbuti.DG	0.248608	0.002827	87.926	374454
Ulaanzuukh_SlabGrave	Altai_Tubalar	Mbuti.DG	0.275873	0.002753	100.209	431088
USA_Anzick_realigned.SG	Altai_Tubalar	Mbuti.DG	0.270133	0.003119	86.615	430642
USA_WA_Kennewick.SG	Altai_Tubalar	Mbuti.DG	0.270559	0.003404	79.481	189557
Uzbekistan_Bustan_BA	Altai_Tubalar	Mbuti.DG	0.245717	0.002671	92.002	330791
Uzbekistan_Dzharkutan_BA_1	Altai_Tubalar	Mbuti.DG	0.244325	0.002605	93.774	394324
Uzbekistan_Dzharkutan_BA_2	Altai_Tubalar	Mbuti.DG	0.250439	0.002811	89.086	373211
Uzbekistan_Dzharkutan_BA_3	Altai_Tubalar	Mbuti.DG	0.242154	0.003114	77.759	249007
Uzbekistan_Kashkarchi_BA	Altai_Tubalar	Mbuti.DG	0.256512	0.002812	91.206	288336
Uzbekistan_SappaliTepe_BA	Altai_Tubalar	Mbuti.DG	0.241963	0.002529	95.694	434311

## Sheet: Buryat
A	B	C	F3	StdErr	Z	SNPS
Afanasievo_Mongolia	Buryat	Mbuti.DG	0.250019	0.002705	92.421	339430
Altai_MLBA	Buryat	Mbuti.DG	0.26605	0.002683	99.156	439304
Armenia_C	Buryat	Mbuti.DG	0.243878	0.002602	93.742	408373
Armenia_EBA	Buryat	Mbuti.DG	0.242396	0.002681	90.409	398860
Armenia_LBA.SG	Buryat	Mbuti.DG	0.245641	0.002808	87.49	209849
Canada_LateDorset.SG	Buryat	Mbuti.DG	0.281171	0.003351	83.905	120692
CentralMongolia_preBA	Buryat	Mbuti.DG	0.283062	0.002994	94.535	316519
Chandman_IA	Buryat	Mbuti.DG	0.263516	0.002735	96.357	441258
Chemurchek_northAltai	Buryat	Mbuti.DG	0.278592	0.002907	95.846	389000
Chemurchek_southAltai	Buryat	Mbuti.DG	0.253081	0.002981	84.901	348487
China_Tianyuan	Buryat	Mbuti.DG	0.246878	0.003036	81.33	342495
Czech_EBA_Unetice	Buryat	Mbuti.DG	0.248589	0.003388	73.382	86845
Early_Xiongnu_SKT007	Buryat	Mbuti.DG	0.279763	0.003072	91.081	347582
EarlyMed_OLN007	Buryat	Mbuti.DG	0.278105	0.00307	90.597	278189
EarlyMed_TUK001	Buryat	Mbuti.DG	0.245849	0.002882	85.307	343122
EarlyMed_TUM001	Buryat	Mbuti.DG	0.277604	0.003055	90.878	348426
EarlyMed_Turk	Buryat	Mbuti.DG	0.273724	0.002665	102.693	442233
EarlyMed_Uigur	Buryat	Mbuti.DG	0.261064	0.002674	97.637	452296
EarlyXiongnu_rest	Buryat	Mbuti.DG	0.282468	0.002737	103.217	427568
EarlyXiongnu_west	Buryat	Mbuti.DG	0.262202	0.002705	96.943	422982
EastMongolia_preBA	Buryat	Mbuti.DG	0.288784	0.003776	76.471	77391
Fofonovo_EN	Buryat	Mbuti.DG	0.284076	0.002977	95.43	339481
Georgia_Kotias.SG	Buryat	Mbuti.DG	0.240499	0.002847	84.462	455309
Georgia_Satsurblia.SG	Buryat	Mbuti.DG	0.238796	0.003023	78.988	272484
Germany_BellBeaker	Buryat	Mbuti.DG	0.250745	0.002709	92.57	433378
Germany_CordedWare	Buryat	Mbuti.DG	0.250474	0.002637	94.98	442428
Germany_EBA_Unetice	Buryat	Mbuti.DG	0.250801	0.002705	92.733	413506
Germany_EN_LBK	Buryat	Mbuti.DG	0.245136	0.00267	91.81	431365
Germany_EN_LBK_Stuttgart.DG	Buryat	Mbuti.DG	0.244614	0.002933	83.392	449614
Greece_BA_Mycenaean	Buryat	Mbuti.DG	0.233722	0.002981	78.395	155394
Greece_Minoan_Lassithi	Buryat	Mbuti.DG	0.244221	0.002676	91.276	396348
Greece_Minoan_Odigitria	Buryat	Mbuti.DG	0.245841	0.003256	75.497	102441
Greenland_Saqqaq.SG	Buryat	Mbuti.DG	0.282554	0.00302	93.576	425300
Hungary_EN_HG_Koros	Buryat	Mbuti.DG	0.255858	0.002921	87.597	306617
Hungary_IA_Scythian_oAegean.SG	Buryat	Mbuti.DG	0.247628	0.002871	86.24	311141
Hungary_IA_Scythian.SG	Buryat	Mbuti.DG	0.252013	0.002826	89.177	352147
Iran_C_SehGabi	Buryat	Mbuti.DG	0.239191	0.002669	89.627	405879
Iran_C_TepeHissar	Buryat	Mbuti.DG	0.238116	0.00249	95.647	388608
Iran_GanjDareh_N	Buryat	Mbuti.DG	0.23181	0.002581	89.82	418517
Iran_HajjiFiruz_N	Buryat	Mbuti.DG	0.238497	0.002654	89.854	396615
Iran_ShahrISokhta_BA1	Buryat	Mbuti.DG	0.240583	0.002571	93.59	369049
Israel_Natufian	Buryat	Mbuti.DG	0.225197	0.003484	64.635	61994
Israel_PPNB	Buryat	Mbuti.DG	0.233121	0.002882	80.885	289095
Italy_North_Villabruna_HG	Buryat	Mbuti.DG	0.25006	0.003116	80.246	321623
Japan_Jomon.SG	Buryat	Mbuti.DG	0.268421	0.003173	84.587	320457
Jordan_EBA	Buryat	Mbuti.DG	0.236125	0.002597	90.922	345417
Jordan_PPNB	Buryat	Mbuti.DG	0.235382	0.002996	78.563	138573
Jordan_PPNC	Buryat	Mbuti.DG	0.236618	0.003441	68.764	124887
Kazakhstan_Berel_Pazyryk	Buryat	Mbuti.DG	0.272339	0.002922	93.215	408319
Kazakhstan_Botai_Eneolithic	Buryat	Mbuti.DG	0.261316	0.002831	92.321	368196
Kazakhstan_Central_Saka.SG	Buryat	Mbuti.DG	0.26573	0.002715	97.868	445139
Kazakhstan_Central_Steppe_EMBA.SG	Buryat	Mbuti.DG	0.267163	0.002876	92.889	456580
Kazakhstan_Dali_EBA	Buryat	Mbuti.DG	0.258579	0.002958	87.431	303205
Kazakhstan_Kanai_MBA	Buryat	Mbuti.DG	0.268531	0.003977	67.52	52106
Kazakhstan_Kangju.SG	Buryat	Mbuti.DG	0.25223	0.002698	93.494	445099
Kazakhstan_Karakhanid.SG	Buryat	Mbuti.DG	0.267249	0.003223	82.93	250345
Kazakhstan_Karluk_1.SG	Buryat	Mbuti.DG	0.26451	0.003011	87.858	426323
Kazakhstan_Karluk_2.SG	Buryat	Mbuti.DG	0.266974	0.00323	82.646	292072
Kazakhstan_Kimak.SG	Buryat	Mbuti.DG	0.269575	0.003734	72.196	83517
Kazakhstan_Maitan_MLBA_Alakul	Buryat	Mbuti.DG	0.249929	0.00261	95.771	427468
Kazakhstan_MLBA_Aktogai	Buryat	Mbuti.DG	0.250336	0.002589	96.687	395952
Kazakhstan_MLBA_Dali	Buryat	Mbuti.DG	0.253562	0.002786	90.997	365041
Kazakhstan_MLBA_Kairan	Buryat	Mbuti.DG	0.250847	0.002629	95.426	389561
Kazakhstan_MLBA_KazakhMys	Buryat	Mbuti.DG	0.250657	0.00267	93.868	372488
Kazakhstan_MLBA_OyDzhaylau	Buryat	Mbuti.DG	0.250939	0.002717	92.366	394875
Kazakhstan_Nomad_HP.SG	Buryat	Mbuti.DG	0.285186	0.002921	97.637	440418
Kazakhstan_Nomad_IA.SG	Buryat	Mbuti.DG	0.257892	0.002838	90.864	348623
Kazakhstan_Sarmatian.SG	Buryat	Mbuti.DG	0.253958	0.002844	89.282	347435
Kazakhstan_TianShan_Saka.SG	Buryat	Mbuti.DG	0.263932	0.004776	55.258	29017
Kazakhstan_Wusun.SG	Buryat	Mbuti.DG	0.253224	0.002852	88.78	415350
Kazakhstan_ZevakinoChilikta_IA_2.SG	Buryat	Mbuti.DG	0.273193	0.003344	81.705	119601
Kazakhstan_Zevakinskiy_LBA	Buryat	Mbuti.DG	0.257885	0.00264	97.699	405459
Khovsgol_LBA	Buryat	Mbuti.DG	0.280299	0.002758	101.629	439145
Kyrgyzstan_TianShan_Hun.SG	Buryat	Mbuti.DG	0.260402	0.002644	98.494	458039
Kyrgyzstan_TianShan_Saka.SG	Buryat	Mbuti.DG	0.257366	0.002717	94.727	446758
LateMed_Khitan	Buryat	Mbuti.DG	0.285779	0.00287	99.566	378870
LateMed_Mongol	Buryat	Mbuti.DG	0.281335	0.002695	104.399	457591
LateMed_SHU002	Buryat	Mbuti.DG	0.278574	0.00286	97.402	357717
LateXiongnu	Buryat	Mbuti.DG	0.281384	0.002718	103.541	454663
LateXiongnu_han	Buryat	Mbuti.DG	0.283612	0.002769	102.407	448307
LateXiongnu_sarmatian	Buryat	Mbuti.DG	0.254361	0.002557	99.483	448917
LateXiongnu_TAK001	Buryat	Mbuti.DG	0.277878	0.003055	90.951	269437
LateXiongnu_TUK002	Buryat	Mbuti.DG	0.277488	0.003088	89.849	376801
Lebanon_MBA.SG	Buryat	Mbuti.DG	0.237752	0.002582	92.096	441781
Luxembourg_Loschbour.DG	Buryat	Mbuti.DG	0.254621	0.00302	84.323	452951
MLBA_ARS017	Buryat	Mbuti.DG	0.284811	0.002994	95.133	293932
MLBA_KHU001	Buryat	Mbuti.DG	0.284092	0.003355	84.683	157082
MLBA_TSI001	Buryat	Mbuti.DG	0.289262	0.003702	78.126	82115
MLBA_UAA001	Buryat	Mbuti.DG	0.268163	0.003014	88.984	233471
MLBA_ULZ001	Buryat	Mbuti.DG	0.262654	0.002929	89.688	341175
MLBA_UUS001	Buryat	Mbuti.DG	0.270959	0.003056	88.661	202898
Mongolia_Xiongnu.SG	Buryat	Mbuti.DG	0.277503	0.002768	100.25	456809
Nepal_Chokhopani_2800BP.SG	Buryat	Mbuti.DG	0.27698	0.003055	90.669	449494
Pakistan_Katelai_IA	Buryat	Mbuti.DG	0.244887	0.00264	92.754	403035
Pakistan_Loebanr_IA	Buryat	Mbuti.DG	0.245005	0.002515	97.401	443493
Poland_GlobularAmphora	Buryat	Mbuti.DG	0.248027	0.002731	90.808	296270
Russia_Afanasievo	Buryat	Mbuti.DG	0.251468	0.002598	96.785	446812
Russia_AfontovaGora2.SG	Buryat	Mbuti.DG	0.256082	0.004415	58.006	32504
Russia_AfontovaGora3	Buryat	Mbuti.DG	0.248724	0.00357	69.675	100544
Russia_Alan.SG	Buryat	Mbuti.DG	0.249248	0.0027	92.325	454422
Russia_BA_Okunevo.SG	Buryat	Mbuti.DG	0.266744	0.002728	97.773	457106
Russia_DevilsCave_N.SG	Buryat	Mbuti.DG	0.286784	0.002845	100.805	456031
Russia_EBA_o1.SG	Buryat	Mbuti.DG	0.247403	0.003461	71.477	87653
Russia_IA	Buryat	Mbuti.DG	0.267943	0.002799	95.734	444057
Russia_Kalmykia_EBA_Yamnaya.SG	Buryat	Mbuti.DG	0.249632	0.002618	95.341	433286
Russia_Karasuk	Buryat	Mbuti.DG	0.26555	0.002713	97.87	456895
Russia_Karelia_HG	Buryat	Mbuti.DG	0.255922	0.002889	88.572	397698
Russia_Kolyma_M.SG	Buryat	Mbuti.DG	0.276616	0.003007	91.976	456458
Russia_Kurma_EBA.SG	Buryat	Mbuti.DG	0.282402	0.003056	92.421	300936
Russia_LBA.SG	Buryat	Mbuti.DG	0.271376	0.003575	75.919	90923
Russia_Lokomotiv_Eneolithic.SG	Buryat	Mbuti.DG	0.284946	0.00289	98.606	404603
Russia_MA1_HG.SG	Buryat	Mbuti.DG	0.249231	0.003153	79.033	318239
Russia_MBA_Poltavka	Buryat	Mbuti.DG	0.251288	0.002672	94.055	440020
Russia_Mezhovskaya.SG	Buryat	Mbuti.DG	0.259217	0.002938	88.236	411569
Russia_MLBA_Krasnoyarsk	Buryat	Mbuti.DG	0.25214	0.00261	96.598	429578
Russia_MLBA_Sintashta	Buryat	Mbuti.DG	0.250596	0.002586	96.911	449350
Russia_Petrovka	Buryat	Mbuti.DG	0.247936	0.003219	77.018	124154
Russia_Potapovka	Buryat	Mbuti.DG	0.251674	0.002715	92.696	377686
Russia_Samara_EBA_Yamnaya	Buryat	Mbuti.DG	0.251081	0.00268	93.684	448451
Russia_Samara_HG	Buryat	Mbuti.DG	0.250209	0.00328	76.274	179125
Russia_Sarmatian.SG	Buryat	Mbuti.DG	0.254193	0.002744	92.645	393857
Russia_Shamanka_EBA.SG	Buryat	Mbuti.DG	0.281386	0.002783	101.097	416887
Russia_Shamanka_Eneolithic.SG	Buryat	Mbuti.DG	0.28535	0.002758	103.455	456847
Russia_Sidelkino_HG.SG	Buryat	Mbuti.DG	0.252292	0.002961	85.202	386745
Russia_Sosnoviy_HG	Buryat	Mbuti.DG	0.260842	0.003062	85.173	242986
Russia_Srubnaya	Buryat	Mbuti.DG	0.250662	0.002607	96.168	445400
Russia_Srubnaya_Scy_Sarma	Buryat	Mbuti.DG	0.252794	0.006212	40.694	13589
Russia_Tagar.SG	Buryat	Mbuti.DG	0.256925	0.002697	95.271	455292
Russia_Tuva_IA_AldyBel	Buryat	Mbuti.DG	0.263882	0.002941	89.716	324831
Russia_Tyumen_HG	Buryat	Mbuti.DG	0.257774	0.002866	89.954	314910
Russia_Ural_EarlySarmatian	Buryat	Mbuti.DG	0.25194	0.002829	89.062	284439
Russia_Ust_Ishim_HG.DG	Buryat	Mbuti.DG	0.226167	0.002919	77.475	456168
Russia_UstBelaya_Angara.SG	Buryat	Mbuti.DG	0.28562	0.002933	97.37	373295
Russia_UstBelaya_EBA.SG	Buryat	Mbuti.DG	0.285185	0.003492	81.667	153928
Russia_UstBelaya_MED.SG	Buryat	Mbuti.DG	0.283305	0.00506	55.985	28007
Russia_UstIda_EBA.SG	Buryat	Mbuti.DG	0.281232	0.002938	95.717	344072
Russia_UstIda_LN.SG	Buryat	Mbuti.DG	0.277853	0.002979	93.258	420216
Spain_C	Buryat	Mbuti.DG	0.247748	0.002647	93.603	414941
Spain_ElMiron	Buryat	Mbuti.DG	0.244558	0.003222	75.9	239040
Spain_EN	Buryat	Mbuti.DG	0.246678	0.002649	93.138	401584
Spain_HG	Buryat	Mbuti.DG	0.252022	0.002963	85.06	393581
Spain_MLN	Buryat	Mbuti.DG	0.248384	0.002702	91.917	380684
Sweden_Motala_HG	Buryat	Mbuti.DG	0.254591	0.002781	91.559	405828
Switzerland_Bichon.SG	Buryat	Mbuti.DG	0.251267	0.002981	84.294	452835
Tajikistan_BA_DashtiKozy	Buryat	Mbuti.DG	0.249239	0.002715	91.785	382506
Tajikistan_C_Sarazm	Buryat	Mbuti.DG	0.242521	0.002799	86.642	343699
Turkey_AssyrianColonyPeriod.SG	Buryat	Mbuti.DG	0.244366	0.00286	85.449	293974
Turkey_Boncuklu_N.SG	Buryat	Mbuti.DG	0.243486	0.002827	86.126	389046
Turkey_EBA	Buryat	Mbuti.DG	0.243837	0.002717	89.761	409087
Turkey_EBA_II.SG	Buryat	Mbuti.DG	0.241676	0.002725	88.682	405491
Turkey_Hellenistic_EastMed	Buryat	Mbuti.DG	0.251541	0.003142	80.07	203309
Turkey_Hellenistic_WestMed	Buryat	Mbuti.DG	0.247784	0.00439	56.444	37987
Turkey_N	Buryat	Mbuti.DG	0.243675	0.002566	94.968	452201
Turkey_OldHittitePeriod.SG	Buryat	Mbuti.DG	0.244702	0.002809	87.128	411624
Turkey_TepecikCiftlik_N.SG	Buryat	Mbuti.DG	0.241949	0.002866	84.422	230087
Turkmenistan_BA_Gonur_3	Buryat	Mbuti.DG	0.249462	0.004172	59.79	42796
Turkmenistan_C_Geoksyur	Buryat	Mbuti.DG	0.239548	0.002526	94.844	402178
Turkmenistan_C_Namazga.SG	Buryat	Mbuti.DG	0.241831	0.002803	86.276	325958
Turkmenistan_C_Parkhai	Buryat	Mbuti.DG	0.236662	0.002456	96.367	392908
Turkmenistan_C_TepeAnau	Buryat	Mbuti.DG	0.238152	0.002622	90.814	366398
Turkmenistan_Gonur_BA_1	Buryat	Mbuti.DG	0.24067	0.002532	95.038	363915
Turkmenistan_IA.SG	Buryat	Mbuti.DG	0.248533	0.002939	84.553	382192
Ukraine_EBA_GlobularAmphora	Buryat	Mbuti.DG	0.245841	0.002825	87.018	357027
Ukraine_GlobularAmphora	Buryat	Mbuti.DG	0.246231	0.002709	90.878	389252
Ulaanzuukh_SlabGrave	Buryat	Mbuti.DG	0.287591	0.002781	103.419	444129
USA_Anzick_realigned.SG	Buryat	Mbuti.DG	0.271644	0.0031	87.628	449728
USA_WA_Kennewick.SG	Buryat	Mbuti.DG	0.273895	0.003292	83.198	198167
Uzbekistan_Bustan_BA	Buryat	Mbuti.DG	0.242572	0.002637	91.973	344055
Uzbekistan_Dzharkutan_BA_1	Buryat	Mbuti.DG	0.240946	0.002556	94.252	407099
Uzbekistan_Dzharkutan_BA_2	Buryat	Mbuti.DG	0.247769	0.002813	88.075	388145
Uzbekistan_Dzharkutan_BA_3	Buryat	Mbuti.DG	0.239643	0.003035	78.948	259935
Uzbekistan_Kashkarchi_BA	Buryat	Mbuti.DG	0.250328	0.002755	90.862	300394
Uzbekistan_SappaliTepe_BA	Buryat	Mbuti.DG	0.238957	0.002526	94.616	445220

## Sheet: Kalmyk_Buzav
A	B	C	F3	StdErr	Z	SNPS
Afanasievo_Mongolia	Kalmyk_Buzav	Mbuti.DG	0.250775	0.00279	89.886	332685
Altai_MLBA	Kalmyk_Buzav	Mbuti.DG	0.265684	0.002734	97.176	432276
Armenia_C	Kalmyk_Buzav	Mbuti.DG	0.245845	0.002656	92.562	401260
Armenia_EBA	Kalmyk_Buzav	Mbuti.DG	0.244582	0.002736	89.407	391580
Armenia_LBA.SG	Kalmyk_Buzav	Mbuti.DG	0.247259	0.00288	85.86	205473
Canada_LateDorset.SG	Kalmyk_Buzav	Mbuti.DG	0.277524	0.003487	79.586	117950
CentralMongolia_preBA	Kalmyk_Buzav	Mbuti.DG	0.280388	0.002993	93.692	309496
Chandman_IA	Kalmyk_Buzav	Mbuti.DG	0.262989	0.002787	94.372	434104
Chemurchek_northAltai	Kalmyk_Buzav	Mbuti.DG	0.275807	0.002895	95.261	380498
Chemurchek_southAltai	Kalmyk_Buzav	Mbuti.DG	0.253258	0.003028	83.631	341188
China_Tianyuan	Kalmyk_Buzav	Mbuti.DG	0.2458	0.003101	79.269	335147
Czech_EBA_Unetice	Kalmyk_Buzav	Mbuti.DG	0.250032	0.003464	72.19	85087
Early_Xiongnu_SKT007	Kalmyk_Buzav	Mbuti.DG	0.276947	0.003064	90.387	339872
EarlyMed_OLN007	Kalmyk_Buzav	Mbuti.DG	0.277297	0.003146	88.148	271982
EarlyMed_TUK001	Kalmyk_Buzav	Mbuti.DG	0.247001	0.00297	83.171	335871
EarlyMed_TUM001	Kalmyk_Buzav	Mbuti.DG	0.276813	0.003141	88.138	340675
EarlyMed_Turk	Kalmyk_Buzav	Mbuti.DG	0.272158	0.002699	100.838	434276
EarlyMed_Uigur	Kalmyk_Buzav	Mbuti.DG	0.260584	0.002712	96.091	446288
EarlyXiongnu_rest	Kalmyk_Buzav	Mbuti.DG	0.279451	0.002763	101.135	418984
EarlyXiongnu_west	Kalmyk_Buzav	Mbuti.DG	0.261699	0.002756	94.972	415214
EastMongolia_preBA	Kalmyk_Buzav	Mbuti.DG	0.284568	0.003861	73.71	75610
Fofonovo_EN	Kalmyk_Buzav	Mbuti.DG	0.281485	0.003054	92.176	331899
Georgia_Kotias.SG	Kalmyk_Buzav	Mbuti.DG	0.242077	0.002935	82.491	445729
Georgia_Satsurblia.SG	Kalmyk_Buzav	Mbuti.DG	0.240161	0.003097	77.555	266794
Germany_BellBeaker	Kalmyk_Buzav	Mbuti.DG	0.251999	0.002765	91.141	426387
Germany_CordedWare	Kalmyk_Buzav	Mbuti.DG	0.251806	0.0027	93.266	435443
Germany_EBA_Unetice	Kalmyk_Buzav	Mbuti.DG	0.25209	0.002762	91.281	406380
Germany_EN_LBK	Kalmyk_Buzav	Mbuti.DG	0.246836	0.002755	89.604	423972
Germany_EN_LBK_Stuttgart.DG	Kalmyk_Buzav	Mbuti.DG	0.245223	0.002986	82.122	441181
Greece_BA_Mycenaean	Kalmyk_Buzav	Mbuti.DG	0.235294	0.003032	77.595	153042
Greece_Minoan_Lassithi	Kalmyk_Buzav	Mbuti.DG	0.245957	0.002744	89.62	389312
Greece_Minoan_Odigitria	Kalmyk_Buzav	Mbuti.DG	0.246766	0.003336	73.962	100294
Greenland_Saqqaq.SG	Kalmyk_Buzav	Mbuti.DG	0.27885	0.003107	89.742	415792
Hungary_EN_HG_Koros	Kalmyk_Buzav	Mbuti.DG	0.257184	0.002968	86.656	300148
Hungary_IA_Scythian_oAegean.SG	Kalmyk_Buzav	Mbuti.DG	0.24931	0.00292	85.392	304714
Hungary_IA_Scythian.SG	Kalmyk_Buzav	Mbuti.DG	0.252867	0.002932	86.238	344999
Iran_C_SehGabi	Kalmyk_Buzav	Mbuti.DG	0.240878	0.002724	88.425	398649
Iran_C_TepeHissar	Kalmyk_Buzav	Mbuti.DG	0.239289	0.002532	94.496	382700
Iran_GanjDareh_N	Kalmyk_Buzav	Mbuti.DG	0.23313	0.002621	88.953	411059
Iran_HajjiFiruz_N	Kalmyk_Buzav	Mbuti.DG	0.239992	0.002713	88.466	389540
Iran_ShahrISokhta_BA1	Kalmyk_Buzav	Mbuti.DG	0.241854	0.002645	91.452	362885
Israel_Natufian	Kalmyk_Buzav	Mbuti.DG	0.227225	0.003632	62.564	60590
Israel_PPNB	Kalmyk_Buzav	Mbuti.DG	0.233967	0.002985	78.372	282920
Italy_North_Villabruna_HG	Kalmyk_Buzav	Mbuti.DG	0.250916	0.003195	78.528	314917
Japan_Jomon.SG	Kalmyk_Buzav	Mbuti.DG	0.267516	0.003268	81.869	313319
Jordan_EBA	Kalmyk_Buzav	Mbuti.DG	0.237258	0.002655	89.348	339025
Jordan_PPNB	Kalmyk_Buzav	Mbuti.DG	0.237212	0.003076	77.124	135730
Jordan_PPNC	Kalmyk_Buzav	Mbuti.DG	0.237643	0.003464	68.595	122351
Kazakhstan_Berel_Pazyryk	Kalmyk_Buzav	Mbuti.DG	0.271363	0.002973	91.275	399900
Kazakhstan_Botai_Eneolithic	Kalmyk_Buzav	Mbuti.DG	0.261821	0.002872	91.171	360802
Kazakhstan_Central_Saka.SG	Kalmyk_Buzav	Mbuti.DG	0.265356	0.00277	95.785	436786
Kazakhstan_Central_Steppe_EMBA.SG	Kalmyk_Buzav	Mbuti.DG	0.265954	0.002901	91.679	447389
Kazakhstan_Dali_EBA	Kalmyk_Buzav	Mbuti.DG	0.258748	0.003018	85.746	296695
Kazakhstan_Kanai_MBA	Kalmyk_Buzav	Mbuti.DG	0.267454	0.004105	65.147	50971
Kazakhstan_Kangju.SG	Kalmyk_Buzav	Mbuti.DG	0.253344	0.00275	92.121	436944
Kazakhstan_Karakhanid.SG	Kalmyk_Buzav	Mbuti.DG	0.266286	0.003347	79.557	244798
Kazakhstan_Karluk_1.SG	Kalmyk_Buzav	Mbuti.DG	0.264102	0.00309	85.471	417055
Kazakhstan_Karluk_2.SG	Kalmyk_Buzav	Mbuti.DG	0.267735	0.003319	80.669	285593
Kazakhstan_Kimak.SG	Kalmyk_Buzav	Mbuti.DG	0.268454	0.003761	71.384	81598
Kazakhstan_Maitan_MLBA_Alakul	Kalmyk_Buzav	Mbuti.DG	0.251686	0.002689	93.592	421409
Kazakhstan_MLBA_Aktogai	Kalmyk_Buzav	Mbuti.DG	0.251962	0.002672	94.302	389583
Kazakhstan_MLBA_Dali	Kalmyk_Buzav	Mbuti.DG	0.253962	0.00285	89.096	357836
Kazakhstan_MLBA_Kairan	Kalmyk_Buzav	Mbuti.DG	0.252193	0.002699	93.446	382865
Kazakhstan_MLBA_KazakhMys	Kalmyk_Buzav	Mbuti.DG	0.251436	0.002756	91.218	366016
Kazakhstan_MLBA_OyDzhaylau	Kalmyk_Buzav	Mbuti.DG	0.252203	0.002782	90.664	388261
Kazakhstan_Nomad_HP.SG	Kalmyk_Buzav	Mbuti.DG	0.283301	0.002991	94.713	430924
Kazakhstan_Nomad_IA.SG	Kalmyk_Buzav	Mbuti.DG	0.258257	0.002854	90.477	341388
Kazakhstan_Sarmatian.SG	Kalmyk_Buzav	Mbuti.DG	0.254966	0.002904	87.81	340153
Kazakhstan_TianShan_Saka.SG	Kalmyk_Buzav	Mbuti.DG	0.264894	0.004879	54.294	28395
Kazakhstan_Wusun.SG	Kalmyk_Buzav	Mbuti.DG	0.254547	0.002916	87.284	406754
Kazakhstan_ZevakinoChilikta_IA_2.SG	Kalmyk_Buzav	Mbuti.DG	0.270758	0.003383	80.045	116971
Kazakhstan_Zevakinskiy_LBA	Kalmyk_Buzav	Mbuti.DG	0.258025	0.002669	96.687	398987
Khovsgol_LBA	Kalmyk_Buzav	Mbuti.DG	0.277949	0.00278	99.976	431750
Kyrgyzstan_TianShan_Hun.SG	Kalmyk_Buzav	Mbuti.DG	0.260595	0.002693	96.755	452972
Kyrgyzstan_TianShan_Saka.SG	Kalmyk_Buzav	Mbuti.DG	0.257906	0.002785	92.592	438710
LateMed_Khitan	Kalmyk_Buzav	Mbuti.DG	0.28267	0.002917	96.905	370770
LateMed_Mongol	Kalmyk_Buzav	Mbuti.DG	0.279031	0.002728	102.292	454349
LateMed_SHU002	Kalmyk_Buzav	Mbuti.DG	0.276958	0.002912	95.119	349724
LateXiongnu	Kalmyk_Buzav	Mbuti.DG	0.279003	0.002756	101.252	448371
LateXiongnu_han	Kalmyk_Buzav	Mbuti.DG	0.281544	0.002802	100.477	439940
LateXiongnu_sarmatian	Kalmyk_Buzav	Mbuti.DG	0.25513	0.002618	97.471	442977
LateXiongnu_TAK001	Kalmyk_Buzav	Mbuti.DG	0.275751	0.003067	89.918	263444
LateXiongnu_TUK002	Kalmyk_Buzav	Mbuti.DG	0.275337	0.003206	85.894	368425
Lebanon_MBA.SG	Kalmyk_Buzav	Mbuti.DG	0.238999	0.002634	90.729	434112
Luxembourg_Loschbour.DG	Kalmyk_Buzav	Mbuti.DG	0.255901	0.003096	82.658	444117
MLBA_ARS017	Kalmyk_Buzav	Mbuti.DG	0.282632	0.00303	93.276	287380
MLBA_KHU001	Kalmyk_Buzav	Mbuti.DG	0.28065	0.003425	81.949	153573
MLBA_TSI001	Kalmyk_Buzav	Mbuti.DG	0.286324	0.003782	75.711	80366
MLBA_UAA001	Kalmyk_Buzav	Mbuti.DG	0.267244	0.003061	87.298	228321
MLBA_ULZ001	Kalmyk_Buzav	Mbuti.DG	0.263087	0.003016	87.237	333915
MLBA_UUS001	Kalmyk_Buzav	Mbuti.DG	0.268689	0.003177	84.583	198447
Mongolia_Xiongnu.SG	Kalmyk_Buzav	Mbuti.DG	0.27613	0.002796	98.762	448115
Nepal_Chokhopani_2800BP.SG	Kalmyk_Buzav	Mbuti.DG	0.275123	0.00308	89.337	439529
Pakistan_Katelai_IA	Kalmyk_Buzav	Mbuti.DG	0.2458	0.002682	91.653	395694
Pakistan_Loebanr_IA	Kalmyk_Buzav	Mbuti.DG	0.245872	0.002563	95.915	439905
Poland_GlobularAmphora	Kalmyk_Buzav	Mbuti.DG	0.249037	0.002791	89.233	290714
Russia_Afanasievo	Kalmyk_Buzav	Mbuti.DG	0.252705	0.002651	95.333	442429
Russia_AfontovaGora2.SG	Kalmyk_Buzav	Mbuti.DG	0.25537	0.00447	57.135	31852
Russia_AfontovaGora3	Kalmyk_Buzav	Mbuti.DG	0.249002	0.003668	67.878	98329
Russia_Alan.SG	Kalmyk_Buzav	Mbuti.DG	0.250223	0.002756	90.798	446450
Russia_BA_Okunevo.SG	Kalmyk_Buzav	Mbuti.DG	0.266145	0.002754	96.644	449615
Russia_DevilsCave_N.SG	Kalmyk_Buzav	Mbuti.DG	0.284603	0.002925	97.311	446327
Russia_EBA_o1.SG	Kalmyk_Buzav	Mbuti.DG	0.247517	0.00353	70.111	85747
Russia_IA	Kalmyk_Buzav	Mbuti.DG	0.267015	0.002837	94.102	435416
Russia_Kalmykia_EBA_Yamnaya.SG	Kalmyk_Buzav	Mbuti.DG	0.250764	0.002654	94.493	425687
Russia_Karasuk	Kalmyk_Buzav	Mbuti.DG	0.264853	0.002767	95.728	449988
Russia_Karelia_HG	Kalmyk_Buzav	Mbuti.DG	0.256053	0.002984	85.801	389432
Russia_Kolyma_M.SG	Kalmyk_Buzav	Mbuti.DG	0.27453	0.003132	87.664	446357
Russia_Kurma_EBA.SG	Kalmyk_Buzav	Mbuti.DG	0.279334	0.003105	89.954	294276
Russia_LBA.SG	Kalmyk_Buzav	Mbuti.DG	0.270628	0.003657	73.995	88932
Russia_Lokomotiv_Eneolithic.SG	Kalmyk_Buzav	Mbuti.DG	0.28143	0.002907	96.825	395846
Russia_MA1_HG.SG	Kalmyk_Buzav	Mbuti.DG	0.249278	0.003241	76.923	311504
Russia_MBA_Poltavka	Kalmyk_Buzav	Mbuti.DG	0.252435	0.002732	92.386	433446
Russia_Mezhovskaya.SG	Kalmyk_Buzav	Mbuti.DG	0.259764	0.003039	85.475	403053
Russia_MLBA_Krasnoyarsk	Kalmyk_Buzav	Mbuti.DG	0.253296	0.002662	95.146	424673
Russia_MLBA_Sintashta	Kalmyk_Buzav	Mbuti.DG	0.251883	0.00266	94.678	445156
Russia_Petrovka	Kalmyk_Buzav	Mbuti.DG	0.249995	0.0033	75.746	121562
Russia_Potapovka	Kalmyk_Buzav	Mbuti.DG	0.253316	0.00281	90.141	370305
Russia_Samara_EBA_Yamnaya	Kalmyk_Buzav	Mbuti.DG	0.252859	0.002736	92.409	442124
Russia_Samara_HG	Kalmyk_Buzav	Mbuti.DG	0.251574	0.003342	75.288	175458
Russia_Sarmatian.SG	Kalmyk_Buzav	Mbuti.DG	0.255038	0.002815	90.586	386165
Russia_Shamanka_EBA.SG	Kalmyk_Buzav	Mbuti.DG	0.27874	0.002841	98.123	408001
Russia_Shamanka_Eneolithic.SG	Kalmyk_Buzav	Mbuti.DG	0.282177	0.002773	101.75	448795
Russia_Sidelkino_HG.SG	Kalmyk_Buzav	Mbuti.DG	0.2524	0.002995	84.267	378523
Russia_Sosnoviy_HG	Kalmyk_Buzav	Mbuti.DG	0.259759	0.003126	83.091	237754
Russia_Srubnaya	Kalmyk_Buzav	Mbuti.DG	0.252074	0.002687	93.815	439302
Russia_Srubnaya_Scy_Sarma	Kalmyk_Buzav	Mbuti.DG	0.253099	0.006332	39.969	13277
Russia_Tagar.SG	Kalmyk_Buzav	Mbuti.DG	0.257473	0.002749	93.676	447826
Russia_Tuva_IA_AldyBel	Kalmyk_Buzav	Mbuti.DG	0.263718	0.003005	87.763	317844
Russia_Tyumen_HG	Kalmyk_Buzav	Mbuti.DG	0.257834	0.002939	87.721	308220
Russia_Ural_EarlySarmatian	Kalmyk_Buzav	Mbuti.DG	0.253548	0.002947	86.025	278533
Russia_Ust_Ishim_HG.DG	Kalmyk_Buzav	Mbuti.DG	0.226432	0.002996	75.582	447253
Russia_UstBelaya_Angara.SG	Kalmyk_Buzav	Mbuti.DG	0.281892	0.003006	93.787	365232
Russia_UstBelaya_EBA.SG	Kalmyk_Buzav	Mbuti.DG	0.282612	0.003545	79.717	150501
Russia_UstBelaya_MED.SG	Kalmyk_Buzav	Mbuti.DG	0.280638	0.005142	54.576	27334
Russia_UstIda_EBA.SG	Kalmyk_Buzav	Mbuti.DG	0.277485	0.002994	92.678	336532
Russia_UstIda_LN.SG	Kalmyk_Buzav	Mbuti.DG	0.27568	0.002985	92.355	411296
Spain_C	Kalmyk_Buzav	Mbuti.DG	0.249536	0.00271	92.096	409959
Spain_ElMiron	Kalmyk_Buzav	Mbuti.DG	0.245757	0.003239	75.883	234142
Spain_EN	Kalmyk_Buzav	Mbuti.DG	0.248736	0.002746	90.569	394355
Spain_HG	Kalmyk_Buzav	Mbuti.DG	0.253546	0.003071	82.572	385412
Spain_MLN	Kalmyk_Buzav	Mbuti.DG	0.250318	0.002775	90.195	373830
Sweden_Motala_HG	Kalmyk_Buzav	Mbuti.DG	0.255822	0.002825	90.55	398843
Switzerland_Bichon.SG	Kalmyk_Buzav	Mbuti.DG	0.252963	0.003066	82.495	443353
Tajikistan_BA_DashtiKozy	Kalmyk_Buzav	Mbuti.DG	0.250223	0.002796	89.499	375492
Tajikistan_C_Sarazm	Kalmyk_Buzav	Mbuti.DG	0.243891	0.002907	83.906	336742
Turkey_AssyrianColonyPeriod.SG	Kalmyk_Buzav	Mbuti.DG	0.245606	0.002922	84.061	288004
Turkey_Boncuklu_N.SG	Kalmyk_Buzav	Mbuti.DG	0.245527	0.002919	84.119	381031
Turkey_EBA	Kalmyk_Buzav	Mbuti.DG	0.246376	0.00281	87.686	401452
Turkey_EBA_II.SG	Kalmyk_Buzav	Mbuti.DG	0.242773	0.002794	86.887	397418
Turkey_Hellenistic_EastMed	Kalmyk_Buzav	Mbuti.DG	0.250731	0.003188	78.651	198911
Turkey_Hellenistic_WestMed	Kalmyk_Buzav	Mbuti.DG	0.246987	0.004451	55.491	37181
Turkey_N	Kalmyk_Buzav	Mbuti.DG	0.245078	0.002636	92.96	447664
Turkey_OldHittitePeriod.SG	Kalmyk_Buzav	Mbuti.DG	0.245919	0.002899	84.84	403241
Turkey_TepecikCiftlik_N.SG	Kalmyk_Buzav	Mbuti.DG	0.243296	0.002934	82.935	225445
Turkmenistan_BA_Gonur_3	Kalmyk_Buzav	Mbuti.DG	0.249265	0.00423	58.934	41852
Turkmenistan_C_Geoksyur	Kalmyk_Buzav	Mbuti.DG	0.241073	0.002589	93.101	396023
Turkmenistan_C_Namazga.SG	Kalmyk_Buzav	Mbuti.DG	0.242888	0.002872	84.58	319103
Turkmenistan_C_Parkhai	Kalmyk_Buzav	Mbuti.DG	0.237656	0.002535	93.732	386039
Turkmenistan_C_TepeAnau	Kalmyk_Buzav	Mbuti.DG	0.239601	0.002676	89.521	359542
Turkmenistan_Gonur_BA_1	Kalmyk_Buzav	Mbuti.DG	0.241861	0.002596	93.159	357627
Turkmenistan_IA.SG	Kalmyk_Buzav	Mbuti.DG	0.249292	0.002994	83.27	374068
Ukraine_EBA_GlobularAmphora	Kalmyk_Buzav	Mbuti.DG	0.246007	0.002935	83.817	349625
Ukraine_GlobularAmphora	Kalmyk_Buzav	Mbuti.DG	0.248155	0.002818	88.052	381747
Ulaanzuukh_SlabGrave	Kalmyk_Buzav	Mbuti.DG	0.28452	0.002803	101.523	436198
USA_Anzick_realigned.SG	Kalmyk_Buzav	Mbuti.DG	0.269543	0.003168	85.076	439970
USA_WA_Kennewick.SG	Kalmyk_Buzav	Mbuti.DG	0.272397	0.003401	80.1	193766
Uzbekistan_Bustan_BA	Kalmyk_Buzav	Mbuti.DG	0.243855	0.002725	89.473	337293
Uzbekistan_Dzharkutan_BA_1	Kalmyk_Buzav	Mbuti.DG	0.242547	0.002623	92.458	400547
Uzbekistan_Dzharkutan_BA_2	Kalmyk_Buzav	Mbuti.DG	0.248252	0.002877	86.278	380517
Uzbekistan_Dzharkutan_BA_3	Kalmyk_Buzav	Mbuti.DG	0.24094	0.003092	77.929	254444
Uzbekistan_Kashkarchi_BA	Kalmyk_Buzav	Mbuti.DG	0.251652	0.002824	89.124	294302
Uzbekistan_SappaliTepe_BA	Kalmyk_Buzav	Mbuti.DG	0.240541	0.002582	93.154	439516

## Sheet: Kalmyk_Derbet
A	B	C	F3	StdErr	Z	SNPS
Afanasievo_Mongolia	Kalmyk_Derbet	Mbuti.DG	0.252594	0.002726	92.663	329248
Altai_MLBA	Kalmyk_Derbet	Mbuti.DG	0.265519	0.002724	97.482	428792
Armenia_C	Kalmyk_Derbet	Mbuti.DG	0.244998	0.002653	92.352	397825
Armenia_EBA	Kalmyk_Derbet	Mbuti.DG	0.2444	0.002761	88.522	387948
Armenia_LBA.SG	Kalmyk_Derbet	Mbuti.DG	0.246481	0.002861	86.137	203014
Canada_LateDorset.SG	Kalmyk_Derbet	Mbuti.DG	0.278411	0.003444	80.832	116562
CentralMongolia_preBA	Kalmyk_Derbet	Mbuti.DG	0.278917	0.003098	90.033	305757
Chandman_IA	Kalmyk_Derbet	Mbuti.DG	0.263653	0.002764	95.376	430673
Chemurchek_northAltai	Kalmyk_Derbet	Mbuti.DG	0.276266	0.002907	95.037	376073
Chemurchek_southAltai	Kalmyk_Derbet	Mbuti.DG	0.255105	0.003069	83.117	337382
China_Tianyuan	Kalmyk_Derbet	Mbuti.DG	0.246516	0.003084	79.93	331290
Czech_EBA_Unetice	Kalmyk_Derbet	Mbuti.DG	0.249806	0.003443	72.555	83928
Early_Xiongnu_SKT007	Kalmyk_Derbet	Mbuti.DG	0.278744	0.003173	87.837	335805
EarlyMed_OLN007	Kalmyk_Derbet	Mbuti.DG	0.276845	0.003163	87.525	268750
EarlyMed_TUK001	Kalmyk_Derbet	Mbuti.DG	0.247462	0.002954	83.76	332107
EarlyMed_TUM001	Kalmyk_Derbet	Mbuti.DG	0.275924	0.003081	89.564	336668
EarlyMed_Turk	Kalmyk_Derbet	Mbuti.DG	0.271644	0.002692	100.922	430594
EarlyMed_Uigur	Kalmyk_Derbet	Mbuti.DG	0.260693	0.002729	95.535	443539
EarlyXiongnu_rest	Kalmyk_Derbet	Mbuti.DG	0.279599	0.002796	99.99	414903
EarlyXiongnu_west	Kalmyk_Derbet	Mbuti.DG	0.26252	0.002785	94.276	411468
EastMongolia_preBA	Kalmyk_Derbet	Mbuti.DG	0.28392	0.003827	74.194	74693
Fofonovo_EN	Kalmyk_Derbet	Mbuti.DG	0.28107	0.003001	93.648	328089
Georgia_Kotias.SG	Kalmyk_Derbet	Mbuti.DG	0.241849	0.003003	80.526	440756
Georgia_Satsurblia.SG	Kalmyk_Derbet	Mbuti.DG	0.241027	0.00308	78.25	263688
Germany_BellBeaker	Kalmyk_Derbet	Mbuti.DG	0.251814	0.002797	90.035	422839
Germany_CordedWare	Kalmyk_Derbet	Mbuti.DG	0.252629	0.002673	94.495	431885
Germany_EBA_Unetice	Kalmyk_Derbet	Mbuti.DG	0.251993	0.002742	91.901	402727
Germany_EN_LBK	Kalmyk_Derbet	Mbuti.DG	0.246309	0.002714	90.739	420268
Germany_EN_LBK_Stuttgart.DG	Kalmyk_Derbet	Mbuti.DG	0.245261	0.003021	81.186	436780
Greece_BA_Mycenaean	Kalmyk_Derbet	Mbuti.DG	0.233918	0.003074	76.1	151867
Greece_Minoan_Lassithi	Kalmyk_Derbet	Mbuti.DG	0.244916	0.002748	89.122	385797
Greece_Minoan_Odigitria	Kalmyk_Derbet	Mbuti.DG	0.246767	0.003332	74.049	99184
Greenland_Saqqaq.SG	Kalmyk_Derbet	Mbuti.DG	0.280215	0.003138	89.286	410763
Hungary_EN_HG_Koros	Kalmyk_Derbet	Mbuti.DG	0.256785	0.003008	85.379	296644
Hungary_IA_Scythian_oAegean.SG	Kalmyk_Derbet	Mbuti.DG	0.247941	0.002957	83.835	301354
Hungary_IA_Scythian.SG	Kalmyk_Derbet	Mbuti.DG	0.253069	0.002865	88.332	341474
Iran_C_SehGabi	Kalmyk_Derbet	Mbuti.DG	0.240209	0.002737	87.752	395051
Iran_C_TepeHissar	Kalmyk_Derbet	Mbuti.DG	0.23952	0.002542	94.211	379853
Iran_GanjDareh_N	Kalmyk_Derbet	Mbuti.DG	0.232741	0.002639	88.178	407324
Iran_HajjiFiruz_N	Kalmyk_Derbet	Mbuti.DG	0.239584	0.002717	88.184	385946
Iran_ShahrISokhta_BA1	Kalmyk_Derbet	Mbuti.DG	0.242569	0.002635	92.062	359753
Israel_Natufian	Kalmyk_Derbet	Mbuti.DG	0.226654	0.003718	60.958	59955
Israel_PPNB	Kalmyk_Derbet	Mbuti.DG	0.233542	0.00298	78.359	279679
Italy_North_Villabruna_HG	Kalmyk_Derbet	Mbuti.DG	0.250912	0.003222	77.878	311367
Japan_Jomon.SG	Kalmyk_Derbet	Mbuti.DG	0.269255	0.003307	81.427	309668
Jordan_EBA	Kalmyk_Derbet	Mbuti.DG	0.238072	0.002654	89.718	335642
Jordan_PPNB	Kalmyk_Derbet	Mbuti.DG	0.236182	0.003069	76.949	134134
Jordan_PPNC	Kalmyk_Derbet	Mbuti.DG	0.236602	0.003431	68.954	120811
Kazakhstan_Berel_Pazyryk	Kalmyk_Derbet	Mbuti.DG	0.271667	0.00299	90.849	395550
Kazakhstan_Botai_Eneolithic	Kalmyk_Derbet	Mbuti.DG	0.262961	0.002942	89.387	356897
Kazakhstan_Central_Saka.SG	Kalmyk_Derbet	Mbuti.DG	0.265516	0.002748	96.617	432503
Kazakhstan_Central_Steppe_EMBA.SG	Kalmyk_Derbet	Mbuti.DG	0.266307	0.002908	91.564	442803
Kazakhstan_Dali_EBA	Kalmyk_Derbet	Mbuti.DG	0.259564	0.003077	84.37	293194
Kazakhstan_Kanai_MBA	Kalmyk_Derbet	Mbuti.DG	0.268434	0.004069	65.976	50324
Kazakhstan_Kangju.SG	Kalmyk_Derbet	Mbuti.DG	0.253415	0.002739	92.505	432840
Kazakhstan_Karakhanid.SG	Kalmyk_Derbet	Mbuti.DG	0.267261	0.003354	79.676	241983
Kazakhstan_Karluk_1.SG	Kalmyk_Derbet	Mbuti.DG	0.26376	0.003127	84.352	412259
Kazakhstan_Karluk_2.SG	Kalmyk_Derbet	Mbuti.DG	0.267001	0.003301	80.889	282192
Kazakhstan_Kimak.SG	Kalmyk_Derbet	Mbuti.DG	0.268394	0.003797	70.685	80665
Kazakhstan_Maitan_MLBA_Alakul	Kalmyk_Derbet	Mbuti.DG	0.251909	0.002665	94.529	418539
Kazakhstan_MLBA_Aktogai	Kalmyk_Derbet	Mbuti.DG	0.251682	0.002615	96.246	386313
Kazakhstan_MLBA_Dali	Kalmyk_Derbet	Mbuti.DG	0.255641	0.002844	89.895	353982
Kazakhstan_MLBA_Kairan	Kalmyk_Derbet	Mbuti.DG	0.252314	0.002643	95.478	379443
Kazakhstan_MLBA_KazakhMys	Kalmyk_Derbet	Mbuti.DG	0.252398	0.002704	93.335	362667
Kazakhstan_MLBA_OyDzhaylau	Kalmyk_Derbet	Mbuti.DG	0.252384	0.002761	91.409	384760
Kazakhstan_Nomad_HP.SG	Kalmyk_Derbet	Mbuti.DG	0.281734	0.002949	95.521	426120
Kazakhstan_Nomad_IA.SG	Kalmyk_Derbet	Mbuti.DG	0.259052	0.002889	89.67	337570
Kazakhstan_Sarmatian.SG	Kalmyk_Derbet	Mbuti.DG	0.255619	0.002936	87.075	336301
Kazakhstan_TianShan_Saka.SG	Kalmyk_Derbet	Mbuti.DG	0.26507	0.004973	53.297	28070
Kazakhstan_Wusun.SG	Kalmyk_Derbet	Mbuti.DG	0.253829	0.002922	86.87	402203
Kazakhstan_ZevakinoChilikta_IA_2.SG	Kalmyk_Derbet	Mbuti.DG	0.27243	0.003497	77.913	115597
Kazakhstan_Zevakinskiy_LBA	Kalmyk_Derbet	Mbuti.DG	0.258235	0.002693	95.902	395815
Khovsgol_LBA	Kalmyk_Derbet	Mbuti.DG	0.278176	0.002804	99.202	428475
Kyrgyzstan_TianShan_Hun.SG	Kalmyk_Derbet	Mbuti.DG	0.260664	0.002668	97.692	450721
Kyrgyzstan_TianShan_Saka.SG	Kalmyk_Derbet	Mbuti.DG	0.258126	0.00274	94.211	434806
LateMed_Khitan	Kalmyk_Derbet	Mbuti.DG	0.282311	0.002915	96.852	366548
LateMed_Mongol	Kalmyk_Derbet	Mbuti.DG	0.279043	0.002725	102.397	453311
LateMed_SHU002	Kalmyk_Derbet	Mbuti.DG	0.278407	0.002898	96.053	345513
LateXiongnu	Kalmyk_Derbet	Mbuti.DG	0.278593	0.002765	100.74	446035
LateXiongnu_han	Kalmyk_Derbet	Mbuti.DG	0.280891	0.002804	100.188	436402
LateXiongnu_sarmatian	Kalmyk_Derbet	Mbuti.DG	0.255214	0.002616	97.575	440136
LateXiongnu_TAK001	Kalmyk_Derbet	Mbuti.DG	0.275697	0.003144	87.689	260274
LateXiongnu_TUK002	Kalmyk_Derbet	Mbuti.DG	0.275641	0.0032	86.14	364109
Lebanon_MBA.SG	Kalmyk_Derbet	Mbuti.DG	0.239212	0.002644	90.46	430176
Luxembourg_Loschbour.DG	Kalmyk_Derbet	Mbuti.DG	0.256839	0.003063	83.855	439780
MLBA_ARS017	Kalmyk_Derbet	Mbuti.DG	0.282613	0.003071	92.03	283937
MLBA_KHU001	Kalmyk_Derbet	Mbuti.DG	0.281194	0.003341	84.16	151759
MLBA_TSI001	Kalmyk_Derbet	Mbuti.DG	0.283684	0.003799	74.68	79266
MLBA_UAA001	Kalmyk_Derbet	Mbuti.DG	0.267045	0.003113	85.785	225609
MLBA_ULZ001	Kalmyk_Derbet	Mbuti.DG	0.26381	0.003031	87.041	330086
MLBA_UUS001	Kalmyk_Derbet	Mbuti.DG	0.269717	0.003191	84.531	196106
Mongolia_Xiongnu.SG	Kalmyk_Derbet	Mbuti.DG	0.275596	0.002791	98.755	444098
Nepal_Chokhopani_2800BP.SG	Kalmyk_Derbet	Mbuti.DG	0.275753	0.003176	86.819	434421
Pakistan_Katelai_IA	Kalmyk_Derbet	Mbuti.DG	0.246733	0.002675	92.243	391960
Pakistan_Loebanr_IA	Kalmyk_Derbet	Mbuti.DG	0.246418	0.002562	96.196	438310
Poland_GlobularAmphora	Kalmyk_Derbet	Mbuti.DG	0.249202	0.002768	90.027	287718
Russia_Afanasievo	Kalmyk_Derbet	Mbuti.DG	0.253143	0.002648	95.603	440380
Russia_AfontovaGora2.SG	Kalmyk_Derbet	Mbuti.DG	0.256211	0.004533	56.518	31450
Russia_AfontovaGora3	Kalmyk_Derbet	Mbuti.DG	0.250334	0.003625	69.063	97280
Russia_Alan.SG	Kalmyk_Derbet	Mbuti.DG	0.250451	0.002746	91.193	442323
Russia_BA_Okunevo.SG	Kalmyk_Derbet	Mbuti.DG	0.266858	0.002789	95.698	446004
Russia_DevilsCave_N.SG	Kalmyk_Derbet	Mbuti.DG	0.283866	0.002922	97.145	441505
Russia_EBA_o1.SG	Kalmyk_Derbet	Mbuti.DG	0.250639	0.003576	70.088	84793
Russia_IA	Kalmyk_Derbet	Mbuti.DG	0.267695	0.002803	95.488	431136
Russia_Kalmykia_EBA_Yamnaya.SG	Kalmyk_Derbet	Mbuti.DG	0.251244	0.002684	93.593	421678
Russia_Karasuk	Kalmyk_Derbet	Mbuti.DG	0.265717	0.002722	97.614	446649
Russia_Karelia_HG	Kalmyk_Derbet	Mbuti.DG	0.257604	0.00304	84.746	385123
Russia_Kolyma_M.SG	Kalmyk_Derbet	Mbuti.DG	0.275693	0.003119	88.383	441203
Russia_Kurma_EBA.SG	Kalmyk_Derbet	Mbuti.DG	0.279891	0.003124	89.6	290845
Russia_LBA.SG	Kalmyk_Derbet	Mbuti.DG	0.270031	0.003596	75.086	87904
Russia_Lokomotiv_Eneolithic.SG	Kalmyk_Derbet	Mbuti.DG	0.281279	0.002931	95.98	391483
Russia_MA1_HG.SG	Kalmyk_Derbet	Mbuti.DG	0.25066	0.003238	77.419	307884
Russia_MBA_Poltavka	Kalmyk_Derbet	Mbuti.DG	0.252763	0.002726	92.719	430263
Russia_Mezhovskaya.SG	Kalmyk_Derbet	Mbuti.DG	0.259946	0.00299	86.944	398497
Russia_MLBA_Krasnoyarsk	Kalmyk_Derbet	Mbuti.DG	0.25375	0.002649	95.798	422212
Russia_MLBA_Sintashta	Kalmyk_Derbet	Mbuti.DG	0.252138	0.002635	95.684	443145
Russia_Petrovka	Kalmyk_Derbet	Mbuti.DG	0.24968	0.003284	76.021	120189
Russia_Potapovka	Kalmyk_Derbet	Mbuti.DG	0.253477	0.002723	93.097	366449
Russia_Samara_EBA_Yamnaya	Kalmyk_Derbet	Mbuti.DG	0.253071	0.002728	92.774	439101
Russia_Samara_HG	Kalmyk_Derbet	Mbuti.DG	0.251316	0.003431	73.256	173586
Russia_Sarmatian.SG	Kalmyk_Derbet	Mbuti.DG	0.255017	0.002796	91.197	382318
Russia_Shamanka_EBA.SG	Kalmyk_Derbet	Mbuti.DG	0.279037	0.002856	97.707	403663
Russia_Shamanka_Eneolithic.SG	Kalmyk_Derbet	Mbuti.DG	0.28132	0.002777	101.3	445368
Russia_Sidelkino_HG.SG	Kalmyk_Derbet	Mbuti.DG	0.253765	0.003024	83.916	374246
Russia_Sosnoviy_HG	Kalmyk_Derbet	Mbuti.DG	0.260332	0.003163	82.307	234956
Russia_Srubnaya	Kalmyk_Derbet	Mbuti.DG	0.252687	0.002659	95.018	436411
Russia_Srubnaya_Scy_Sarma	Kalmyk_Derbet	Mbuti.DG	0.253998	0.006279	40.45	13130
Russia_Tagar.SG	Kalmyk_Derbet	Mbuti.DG	0.257998	0.002719	94.883	444216
Russia_Tuva_IA_AldyBel	Kalmyk_Derbet	Mbuti.DG	0.263704	0.002951	89.373	314265
Russia_Tyumen_HG	Kalmyk_Derbet	Mbuti.DG	0.258273	0.002967	87.055	304589
Russia_Ural_EarlySarmatian	Kalmyk_Derbet	Mbuti.DG	0.253567	0.002919	86.869	275367
Russia_Ust_Ishim_HG.DG	Kalmyk_Derbet	Mbuti.DG	0.227541	0.002947	77.213	442686
Russia_UstBelaya_Angara.SG	Kalmyk_Derbet	Mbuti.DG	0.282607	0.003014	93.777	360999
Russia_UstBelaya_EBA.SG	Kalmyk_Derbet	Mbuti.DG	0.283279	0.003558	79.61	148693
Russia_UstBelaya_MED.SG	Kalmyk_Derbet	Mbuti.DG	0.278774	0.005154	54.092	27039
Russia_UstIda_EBA.SG	Kalmyk_Derbet	Mbuti.DG	0.279137	0.002969	94.032	332656
Russia_UstIda_LN.SG	Kalmyk_Derbet	Mbuti.DG	0.275055	0.003013	91.283	406775
Spain_C	Kalmyk_Derbet	Mbuti.DG	0.249156	0.002702	92.217	407381
Spain_ElMiron	Kalmyk_Derbet	Mbuti.DG	0.245458	0.003262	75.244	231495
Spain_EN	Kalmyk_Derbet	Mbuti.DG	0.247901	0.00274	90.476	390666
Spain_HG	Kalmyk_Derbet	Mbuti.DG	0.252774	0.003049	82.916	381112
Spain_MLN	Kalmyk_Derbet	Mbuti.DG	0.248651	0.002792	89.06	370424
Sweden_Motala_HG	Kalmyk_Derbet	Mbuti.DG	0.256299	0.002802	91.457	395214
Switzerland_Bichon.SG	Kalmyk_Derbet	Mbuti.DG	0.250434	0.003076	81.413	438566
Tajikistan_BA_DashtiKozy	Kalmyk_Derbet	Mbuti.DG	0.25123	0.002781	90.346	371983
Tajikistan_C_Sarazm	Kalmyk_Derbet	Mbuti.DG	0.244494	0.002884	84.776	333151
Turkey_AssyrianColonyPeriod.SG	Kalmyk_Derbet	Mbuti.DG	0.245518	0.002982	82.321	284735
Turkey_Boncuklu_N.SG	Kalmyk_Derbet	Mbuti.DG	0.245756	0.002938	83.646	376846
Turkey_EBA	Kalmyk_Derbet	Mbuti.DG	0.244905	0.002799	87.491	397477
Turkey_EBA_II.SG	Kalmyk_Derbet	Mbuti.DG	0.243015	0.002797	86.875	393330
Turkey_Hellenistic_EastMed	Kalmyk_Derbet	Mbuti.DG	0.251248	0.00321	78.26	196649
Turkey_Hellenistic_WestMed	Kalmyk_Derbet	Mbuti.DG	0.248483	0.004435	56.028	36828
Turkey_N	Kalmyk_Derbet	Mbuti.DG	0.245012	0.002636	92.939	445541
Turkey_OldHittitePeriod.SG	Kalmyk_Derbet	Mbuti.DG	0.245713	0.002873	85.527	398929
Turkey_TepecikCiftlik_N.SG	Kalmyk_Derbet	Mbuti.DG	0.242979	0.002944	82.531	222885
Turkmenistan_BA_Gonur_3	Kalmyk_Derbet	Mbuti.DG	0.250428	0.004278	58.539	41348
Turkmenistan_C_Geoksyur	Kalmyk_Derbet	Mbuti.DG	0.24133	0.002585	93.355	393035
Turkmenistan_C_Namazga.SG	Kalmyk_Derbet	Mbuti.DG	0.242879	0.002844	85.39	315718
Turkmenistan_C_Parkhai	Kalmyk_Derbet	Mbuti.DG	0.237927	0.002533	93.916	382535
Turkmenistan_C_TepeAnau	Kalmyk_Derbet	Mbuti.DG	0.239026	0.002678	89.249	356096
Turkmenistan_Gonur_BA_1	Kalmyk_Derbet	Mbuti.DG	0.241608	0.002593	93.184	354345
Turkmenistan_IA.SG	Kalmyk_Derbet	Mbuti.DG	0.249887	0.00304	82.204	369831
Ukraine_EBA_GlobularAmphora	Kalmyk_Derbet	Mbuti.DG	0.247827	0.002867	86.443	345597
Ukraine_GlobularAmphora	Kalmyk_Derbet	Mbuti.DG	0.24699	0.002819	87.629	377853
Ulaanzuukh_SlabGrave	Kalmyk_Derbet	Mbuti.DG	0.284085	0.002811	101.068	432884
USA_Anzick_realigned.SG	Kalmyk_Derbet	Mbuti.DG	0.270789	0.003208	84.403	434921
USA_WA_Kennewick.SG	Kalmyk_Derbet	Mbuti.DG	0.273678	0.00349	78.413	191370
Uzbekistan_Bustan_BA	Kalmyk_Derbet	Mbuti.DG	0.244599	0.002692	90.847	333799
Uzbekistan_Dzharkutan_BA_1	Kalmyk_Derbet	Mbuti.DG	0.242342	0.00261	92.861	397252
Uzbekistan_Dzharkutan_BA_2	Kalmyk_Derbet	Mbuti.DG	0.248027	0.00287	86.429	376686
Uzbekistan_Dzharkutan_BA_3	Kalmyk_Derbet	Mbuti.DG	0.24078	0.003101	77.648	251592
Uzbekistan_Kashkarchi_BA	Kalmyk_Derbet	Mbuti.DG	0.252581	0.002818	89.628	291066
Uzbekistan_SappaliTepe_BA	Kalmyk_Derbet	Mbuti.DG	0.241119	0.002595	92.911	436776

## Sheet: Kalmyk_Khoshut
A	B	C	F3	StdErr	Z	SNPS
Afanasievo_Mongolia	Kalmyk_Khoshut	Mbuti.DG	0.251353	0.002819	89.173	325183
Altai_MLBA	Kalmyk_Khoshut	Mbuti.DG	0.265634	0.002752	96.533	424996
Armenia_C	Kalmyk_Khoshut	Mbuti.DG	0.245744	0.002674	91.907	393722
Armenia_EBA	Kalmyk_Khoshut	Mbuti.DG	0.244527	0.002745	89.09	383701
Armenia_LBA.SG	Kalmyk_Khoshut	Mbuti.DG	0.247508	0.002918	84.819	200522
Canada_LateDorset.SG	Kalmyk_Khoshut	Mbuti.DG	0.276319	0.003615	76.447	114947
CentralMongolia_preBA	Kalmyk_Khoshut	Mbuti.DG	0.280313	0.003071	91.282	301650
Chandman_IA	Kalmyk_Khoshut	Mbuti.DG	0.262677	0.002767	94.934	426840
Chemurchek_northAltai	Kalmyk_Khoshut	Mbuti.DG	0.27609	0.003014	91.598	371127
Chemurchek_southAltai	Kalmyk_Khoshut	Mbuti.DG	0.25446	0.003097	82.168	333084
China_Tianyuan	Kalmyk_Khoshut	Mbuti.DG	0.244426	0.003179	76.879	327015
Czech_EBA_Unetice	Kalmyk_Khoshut	Mbuti.DG	0.25073	0.003541	70.805	82868
Early_Xiongnu_SKT007	Kalmyk_Khoshut	Mbuti.DG	0.278224	0.003246	85.719	331303
EarlyMed_OLN007	Kalmyk_Khoshut	Mbuti.DG	0.276913	0.003215	86.128	265191
EarlyMed_TUK001	Kalmyk_Khoshut	Mbuti.DG	0.247476	0.00298	83.053	327782
EarlyMed_TUM001	Kalmyk_Khoshut	Mbuti.DG	0.276085	0.003099	89.102	332100
EarlyMed_Turk	Kalmyk_Khoshut	Mbuti.DG	0.271841	0.00272	99.934	426660
EarlyMed_Uigur	Kalmyk_Khoshut	Mbuti.DG	0.260636	0.002727	95.592	440563
EarlyXiongnu_rest	Kalmyk_Khoshut	Mbuti.DG	0.279093	0.002768	100.832	410604
EarlyXiongnu_west	Kalmyk_Khoshut	Mbuti.DG	0.262364	0.002805	93.546	407162
EastMongolia_preBA	Kalmyk_Khoshut	Mbuti.DG	0.285545	0.003921	72.818	73624
Fofonovo_EN	Kalmyk_Khoshut	Mbuti.DG	0.282019	0.003093	91.171	323756
Georgia_Kotias.SG	Kalmyk_Khoshut	Mbuti.DG	0.241789	0.002894	83.548	434886
Georgia_Satsurblia.SG	Kalmyk_Khoshut	Mbuti.DG	0.240275	0.003232	74.346	260059
Germany_BellBeaker	Kalmyk_Khoshut	Mbuti.DG	0.251692	0.0028	89.893	418836
Germany_CordedWare	Kalmyk_Khoshut	Mbuti.DG	0.251846	0.002705	93.115	427930
Germany_EBA_Unetice	Kalmyk_Khoshut	Mbuti.DG	0.251516	0.002762	91.075	398615
Germany_EN_LBK	Kalmyk_Khoshut	Mbuti.DG	0.247226	0.002727	90.657	415979
Germany_EN_LBK_Stuttgart.DG	Kalmyk_Khoshut	Mbuti.DG	0.245541	0.003039	80.806	431984
Greece_BA_Mycenaean	Kalmyk_Khoshut	Mbuti.DG	0.234804	0.00308	76.225	150581
Greece_Minoan_Lassithi	Kalmyk_Khoshut	Mbuti.DG	0.246425	0.002771	88.922	381540
Greece_Minoan_Odigitria	Kalmyk_Khoshut	Mbuti.DG	0.247631	0.00331	74.812	97972
Greenland_Saqqaq.SG	Kalmyk_Khoshut	Mbuti.DG	0.278982	0.003199	87.212	405226
Hungary_EN_HG_Koros	Kalmyk_Khoshut	Mbuti.DG	0.25551	0.003043	83.977	292718
Hungary_IA_Scythian_oAegean.SG	Kalmyk_Khoshut	Mbuti.DG	0.249097	0.002955	84.31	297599
Hungary_IA_Scythian.SG	Kalmyk_Khoshut	Mbuti.DG	0.25295	0.002918	86.675	337104
Iran_C_SehGabi	Kalmyk_Khoshut	Mbuti.DG	0.240745	0.002749	87.582	390887
Iran_C_TepeHissar	Kalmyk_Khoshut	Mbuti.DG	0.239615	0.002539	94.361	376511
Iran_GanjDareh_N	Kalmyk_Khoshut	Mbuti.DG	0.233066	0.002643	88.17	403075
Iran_HajjiFiruz_N	Kalmyk_Khoshut	Mbuti.DG	0.239653	0.002721	88.086	381939
Iran_ShahrISokhta_BA1	Kalmyk_Khoshut	Mbuti.DG	0.241063	0.002648	91.052	356210
Israel_Natufian	Kalmyk_Khoshut	Mbuti.DG	0.22642	0.003685	61.444	59104
Israel_PPNB	Kalmyk_Khoshut	Mbuti.DG	0.232935	0.00303	76.873	275987
Italy_North_Villabruna_HG	Kalmyk_Khoshut	Mbuti.DG	0.250455	0.003209	78.047	307395
Japan_Jomon.SG	Kalmyk_Khoshut	Mbuti.DG	0.269261	0.003397	79.259	305491
Jordan_EBA	Kalmyk_Khoshut	Mbuti.DG	0.237591	0.002679	88.674	331948
Jordan_PPNB	Kalmyk_Khoshut	Mbuti.DG	0.237204	0.003076	77.108	132388
Jordan_PPNC	Kalmyk_Khoshut	Mbuti.DG	0.23726	0.00359	66.092	119221
Kazakhstan_Berel_Pazyryk	Kalmyk_Khoshut	Mbuti.DG	0.270548	0.003035	89.136	390824
Kazakhstan_Botai_Eneolithic	Kalmyk_Khoshut	Mbuti.DG	0.261979	0.002889	90.673	352463
Kazakhstan_Central_Saka.SG	Kalmyk_Khoshut	Mbuti.DG	0.265427	0.002768	95.898	427920
Kazakhstan_Central_Steppe_EMBA.SG	Kalmyk_Khoshut	Mbuti.DG	0.263865	0.002954	89.317	437520
Kazakhstan_Dali_EBA	Kalmyk_Khoshut	Mbuti.DG	0.258568	0.003095	83.557	289371
Kazakhstan_Kanai_MBA	Kalmyk_Khoshut	Mbuti.DG	0.269446	0.004242	63.522	49672
Kazakhstan_Kangju.SG	Kalmyk_Khoshut	Mbuti.DG	0.253027	0.002802	90.313	428255
Kazakhstan_Karakhanid.SG	Kalmyk_Khoshut	Mbuti.DG	0.264593	0.003304	80.084	238766
Kazakhstan_Karluk_1.SG	Kalmyk_Khoshut	Mbuti.DG	0.262675	0.003139	83.681	406716
Kazakhstan_Karluk_2.SG	Kalmyk_Khoshut	Mbuti.DG	0.265943	0.003331	79.846	278423
Kazakhstan_Kimak.SG	Kalmyk_Khoshut	Mbuti.DG	0.268481	0.003886	69.096	79504
Kazakhstan_Maitan_MLBA_Alakul	Kalmyk_Khoshut	Mbuti.DG	0.250859	0.002689	93.279	415220
Kazakhstan_MLBA_Aktogai	Kalmyk_Khoshut	Mbuti.DG	0.251311	0.002694	93.277	382788
Kazakhstan_MLBA_Dali	Kalmyk_Khoshut	Mbuti.DG	0.253346	0.002918	86.813	349741
Kazakhstan_MLBA_Kairan	Kalmyk_Khoshut	Mbuti.DG	0.250856	0.002721	92.187	375473
Kazakhstan_MLBA_KazakhMys	Kalmyk_Khoshut	Mbuti.DG	0.250795	0.00275	91.184	359045
Kazakhstan_MLBA_OyDzhaylau	Kalmyk_Khoshut	Mbuti.DG	0.252324	0.002847	88.637	380917
Kazakhstan_Nomad_HP.SG	Kalmyk_Khoshut	Mbuti.DG	0.283396	0.002949	96.102	420665
Kazakhstan_Nomad_IA.SG	Kalmyk_Khoshut	Mbuti.DG	0.258006	0.002907	88.756	333422
Kazakhstan_Sarmatian.SG	Kalmyk_Khoshut	Mbuti.DG	0.254614	0.002967	85.805	332015
Kazakhstan_TianShan_Saka.SG	Kalmyk_Khoshut	Mbuti.DG	0.265215	0.005078	52.232	27688
Kazakhstan_Wusun.SG	Kalmyk_Khoshut	Mbuti.DG	0.254596	0.002972	85.672	397102
Kazakhstan_ZevakinoChilikta_IA_2.SG	Kalmyk_Khoshut	Mbuti.DG	0.272222	0.003548	76.717	114013
Kazakhstan_Zevakinskiy_LBA	Kalmyk_Khoshut	Mbuti.DG	0.257712	0.0027	95.44	392348
Khovsgol_LBA	Kalmyk_Khoshut	Mbuti.DG	0.277991	0.00279	99.628	424983
Kyrgyzstan_TianShan_Hun.SG	Kalmyk_Khoshut	Mbuti.DG	0.260019	0.002695	96.489	448384
Kyrgyzstan_TianShan_Saka.SG	Kalmyk_Khoshut	Mbuti.DG	0.258341	0.002759	93.636	430300
LateMed_Khitan	Kalmyk_Khoshut	Mbuti.DG	0.283647	0.002969	95.537	361892
LateMed_Mongol	Kalmyk_Khoshut	Mbuti.DG	0.279173	0.002727	102.355	452217
LateMed_SHU002	Kalmyk_Khoshut	Mbuti.DG	0.277917	0.00296	93.896	340884
LateXiongnu	Kalmyk_Khoshut	Mbuti.DG	0.279224	0.002749	101.563	443454
LateXiongnu_han	Kalmyk_Khoshut	Mbuti.DG	0.281151	0.002828	99.425	432249
LateXiongnu_sarmatian	Kalmyk_Khoshut	Mbuti.DG	0.255156	0.0026	98.154	437010
LateXiongnu_TAK001	Kalmyk_Khoshut	Mbuti.DG	0.276669	0.00314	88.113	256866
LateXiongnu_TUK002	Kalmyk_Khoshut	Mbuti.DG	0.275178	0.003158	87.131	359064
Lebanon_MBA.SG	Kalmyk_Khoshut	Mbuti.DG	0.238577	0.002638	90.422	425824
Luxembourg_Loschbour.DG	Kalmyk_Khoshut	Mbuti.DG	0.253855	0.003115	81.492	434547
MLBA_ARS017	Kalmyk_Khoshut	Mbuti.DG	0.282651	0.003192	88.54	280113
MLBA_KHU001	Kalmyk_Khoshut	Mbuti.DG	0.281791	0.003498	80.569	149635
MLBA_TSI001	Kalmyk_Khoshut	Mbuti.DG	0.287226	0.003851	74.581	78251
MLBA_UAA001	Kalmyk_Khoshut	Mbuti.DG	0.266628	0.003155	84.5	222649
MLBA_ULZ001	Kalmyk_Khoshut	Mbuti.DG	0.263286	0.003015	87.315	325751
MLBA_UUS001	Kalmyk_Khoshut	Mbuti.DG	0.270019	0.003183	84.841	193360
Mongolia_Xiongnu.SG	Kalmyk_Khoshut	Mbuti.DG	0.276306	0.00281	98.333	439441
Nepal_Chokhopani_2800BP.SG	Kalmyk_Khoshut	Mbuti.DG	0.275075	0.003124	88.049	428526
Pakistan_Katelai_IA	Kalmyk_Khoshut	Mbuti.DG	0.246105	0.002716	90.623	387869
Pakistan_Loebanr_IA	Kalmyk_Khoshut	Mbuti.DG	0.245694	0.00254	96.733	436444
Poland_GlobularAmphora	Kalmyk_Khoshut	Mbuti.DG	0.248882	0.002815	88.427	284553
Russia_Afanasievo	Kalmyk_Khoshut	Mbuti.DG	0.252606	0.002673	94.52	438047
Russia_AfontovaGora2.SG	Kalmyk_Khoshut	Mbuti.DG	0.257152	0.004672	55.035	31062
Russia_AfontovaGora3	Kalmyk_Khoshut	Mbuti.DG	0.250716	0.00368	68.127	95982
Russia_Alan.SG	Kalmyk_Khoshut	Mbuti.DG	0.2502	0.002772	90.246	437717
Russia_BA_Okunevo.SG	Kalmyk_Khoshut	Mbuti.DG	0.264982	0.002789	94.999	442352
Russia_DevilsCave_N.SG	Kalmyk_Khoshut	Mbuti.DG	0.284227	0.002971	95.669	436049
Russia_EBA_o1.SG	Kalmyk_Khoshut	Mbuti.DG	0.245803	0.003577	68.708	83726
Russia_IA	Kalmyk_Khoshut	Mbuti.DG	0.2675	0.002878	92.962	426259
Russia_Kalmykia_EBA_Yamnaya.SG	Kalmyk_Khoshut	Mbuti.DG	0.250399	0.002696	92.878	417290
Russia_Karasuk	Kalmyk_Khoshut	Mbuti.DG	0.26463	0.002736	96.716	443185
Russia_Karelia_HG	Kalmyk_Khoshut	Mbuti.DG	0.255524	0.003033	84.243	380256
Russia_Kolyma_M.SG	Kalmyk_Khoshut	Mbuti.DG	0.274955	0.003147	87.371	435149
Russia_Kurma_EBA.SG	Kalmyk_Khoshut	Mbuti.DG	0.279079	0.003114	89.632	286972
Russia_LBA.SG	Kalmyk_Khoshut	Mbuti.DG	0.267583	0.003809	70.255	86736
Russia_Lokomotiv_Eneolithic.SG	Kalmyk_Khoshut	Mbuti.DG	0.281709	0.002954	95.37	386548
Russia_MA1_HG.SG	Kalmyk_Khoshut	Mbuti.DG	0.249523	0.003351	74.463	303990
Russia_MBA_Poltavka	Kalmyk_Khoshut	Mbuti.DG	0.252238	0.002768	91.121	426535
Russia_Mezhovskaya.SG	Kalmyk_Khoshut	Mbuti.DG	0.259099	0.003029	85.525	393440
Russia_MLBA_Krasnoyarsk	Kalmyk_Khoshut	Mbuti.DG	0.253117	0.002702	93.667	419553
Russia_MLBA_Sintashta	Kalmyk_Khoshut	Mbuti.DG	0.251546	0.002649	94.945	440850
Russia_Petrovka	Kalmyk_Khoshut	Mbuti.DG	0.250672	0.003336	75.139	118657
Russia_Potapovka	Kalmyk_Khoshut	Mbuti.DG	0.252377	0.002753	91.658	362153
Russia_Samara_EBA_Yamnaya	Kalmyk_Khoshut	Mbuti.DG	0.252422	0.002743	92.036	435634
Russia_Samara_HG	Kalmyk_Khoshut	Mbuti.DG	0.251419	0.003562	70.579	171446
Russia_Sarmatian.SG	Kalmyk_Khoshut	Mbuti.DG	0.255137	0.002811	90.76	377873
Russia_Shamanka_EBA.SG	Kalmyk_Khoshut	Mbuti.DG	0.279091	0.002843	98.154	398557
Russia_Shamanka_Eneolithic.SG	Kalmyk_Khoshut	Mbuti.DG	0.281867	0.002804	100.539	441737
Russia_Sidelkino_HG.SG	Kalmyk_Khoshut	Mbuti.DG	0.25352	0.003109	81.552	369292
Russia_Sosnoviy_HG	Kalmyk_Khoshut	Mbuti.DG	0.261074	0.003202	81.527	231920
Russia_Srubnaya	Kalmyk_Khoshut	Mbuti.DG	0.251945	0.00269	93.653	433049
Russia_Srubnaya_Scy_Sarma	Kalmyk_Khoshut	Mbuti.DG	0.255845	0.006359	40.232	12953
Russia_Tagar.SG	Kalmyk_Khoshut	Mbuti.DG	0.257207	0.00277	92.871	440139
Russia_Tuva_IA_AldyBel	Kalmyk_Khoshut	Mbuti.DG	0.265191	0.003016	87.934	310151
Russia_Tyumen_HG	Kalmyk_Khoshut	Mbuti.DG	0.258116	0.002969	86.928	300662
Russia_Ural_EarlySarmatian	Kalmyk_Khoshut	Mbuti.DG	0.252354	0.002981	84.642	271967
Russia_Ust_Ishim_HG.DG	Kalmyk_Khoshut	Mbuti.DG	0.226247	0.003018	74.973	437630
Russia_UstBelaya_Angara.SG	Kalmyk_Khoshut	Mbuti.DG	0.282663	0.003015	93.764	356387
Russia_UstBelaya_EBA.SG	Kalmyk_Khoshut	Mbuti.DG	0.282322	0.003613	78.151	146639
Russia_UstBelaya_MED.SG	Kalmyk_Khoshut	Mbuti.DG	0.282212	0.005311	53.135	26638
Russia_UstIda_EBA.SG	Kalmyk_Khoshut	Mbuti.DG	0.279619	0.002999	93.252	328344
Russia_UstIda_LN.SG	Kalmyk_Khoshut	Mbuti.DG	0.274741	0.002933	93.669	401765
Spain_C	Kalmyk_Khoshut	Mbuti.DG	0.248706	0.002707	91.86	404490
Spain_ElMiron	Kalmyk_Khoshut	Mbuti.DG	0.244969	0.003309	74.032	228660
Spain_EN	Kalmyk_Khoshut	Mbuti.DG	0.248021	0.002769	89.565	386469
Spain_HG	Kalmyk_Khoshut	Mbuti.DG	0.254579	0.003032	83.977	376130
Spain_MLN	Kalmyk_Khoshut	Mbuti.DG	0.249116	0.002813	88.571	366471
Sweden_Motala_HG	Kalmyk_Khoshut	Mbuti.DG	0.254892	0.002855	89.268	391261
Switzerland_Bichon.SG	Kalmyk_Khoshut	Mbuti.DG	0.251588	0.003076	81.804	432590
Tajikistan_BA_DashtiKozy	Kalmyk_Khoshut	Mbuti.DG	0.249982	0.002789	89.63	367948
Tajikistan_C_Sarazm	Kalmyk_Khoshut	Mbuti.DG	0.242951	0.002877	84.434	328935
Turkey_AssyrianColonyPeriod.SG	Kalmyk_Khoshut	Mbuti.DG	0.245999	0.002958	83.153	281071
Turkey_Boncuklu_N.SG	Kalmyk_Khoshut	Mbuti.DG	0.245082	0.002922	83.865	372005
Turkey_EBA	Kalmyk_Khoshut	Mbuti.DG	0.244845	0.002843	86.118	392961
Turkey_EBA_II.SG	Kalmyk_Khoshut	Mbuti.DG	0.242444	0.002764	87.717	388495
Turkey_Hellenistic_EastMed	Kalmyk_Khoshut	Mbuti.DG	0.253351	0.0033	76.765	194010
Turkey_Hellenistic_WestMed	Kalmyk_Khoshut	Mbuti.DG	0.249143	0.004465	55.799	36284
Turkey_N	Kalmyk_Khoshut	Mbuti.DG	0.245353	0.002658	92.325	443290
Turkey_OldHittitePeriod.SG	Kalmyk_Khoshut	Mbuti.DG	0.246325	0.002878	85.601	393911
Turkey_TepecikCiftlik_N.SG	Kalmyk_Khoshut	Mbuti.DG	0.242635	0.002953	82.153	219990
Turkmenistan_BA_Gonur_3	Kalmyk_Khoshut	Mbuti.DG	0.250427	0.004431	56.513	40819
Turkmenistan_C_Geoksyur	Kalmyk_Khoshut	Mbuti.DG	0.24048	0.00257	93.59	389653
Turkmenistan_C_Namazga.SG	Kalmyk_Khoshut	Mbuti.DG	0.243682	0.002864	85.075	311650
Turkmenistan_C_Parkhai	Kalmyk_Khoshut	Mbuti.DG	0.237201	0.002492	95.193	378616
Turkmenistan_C_TepeAnau	Kalmyk_Khoshut	Mbuti.DG	0.239425	0.002685	89.184	352164
Turkmenistan_Gonur_BA_1	Kalmyk_Khoshut	Mbuti.DG	0.241594	0.002601	92.871	350712
Turkmenistan_IA.SG	Kalmyk_Khoshut	Mbuti.DG	0.249517	0.003051	81.775	364767
Ukraine_EBA_GlobularAmphora	Kalmyk_Khoshut	Mbuti.DG	0.248588	0.002895	85.881	341070
Ukraine_GlobularAmphora	Kalmyk_Khoshut	Mbuti.DG	0.247466	0.002768	89.396	373394
Ulaanzuukh_SlabGrave	Kalmyk_Khoshut	Mbuti.DG	0.284332	0.002805	101.354	429455
USA_Anzick_realigned.SG	Kalmyk_Khoshut	Mbuti.DG	0.269476	0.003292	81.86	429123
USA_WA_Kennewick.SG	Kalmyk_Khoshut	Mbuti.DG	0.271865	0.003461	78.549	188850
Uzbekistan_Bustan_BA	Kalmyk_Khoshut	Mbuti.DG	0.243282	0.00273	89.101	329852
Uzbekistan_Dzharkutan_BA_1	Kalmyk_Khoshut	Mbuti.DG	0.242398	0.002624	92.392	393548
Uzbekistan_Dzharkutan_BA_2	Kalmyk_Khoshut	Mbuti.DG	0.24938	0.00291	85.684	372139
Uzbekistan_Dzharkutan_BA_3	Kalmyk_Khoshut	Mbuti.DG	0.240885	0.003095	77.835	248245
Uzbekistan_Kashkarchi_BA	Kalmyk_Khoshut	Mbuti.DG	0.252378	0.002904	86.917	287366
Uzbekistan_SappaliTepe_BA	Kalmyk_Khoshut	Mbuti.DG	0.240404	0.002588	92.889	433617

## Sheet: Kalmyk_Torgut
A	B	C	F3	StdErr	Z	SNPS
Afanasievo_Mongolia	Kalmyk_Torgut	Mbuti.DG	0.250788	0.002742	91.456	330612
Altai_MLBA	Kalmyk_Torgut	Mbuti.DG	0.265804	0.002737	97.105	430156
Armenia_C	Kalmyk_Torgut	Mbuti.DG	0.245437	0.002658	92.354	399296
Armenia_EBA	Kalmyk_Torgut	Mbuti.DG	0.243646	0.002697	90.334	389475
Armenia_LBA.SG	Kalmyk_Torgut	Mbuti.DG	0.246374	0.002821	87.343	204101
Canada_LateDorset.SG	Kalmyk_Torgut	Mbuti.DG	0.278841	0.00347	80.357	117065
CentralMongolia_preBA	Kalmyk_Torgut	Mbuti.DG	0.279582	0.00303	92.27	307271
Chandman_IA	Kalmyk_Torgut	Mbuti.DG	0.263203	0.002747	95.812	431981
Chemurchek_northAltai	Kalmyk_Torgut	Mbuti.DG	0.275847	0.002882	95.703	377876
Chemurchek_southAltai	Kalmyk_Torgut	Mbuti.DG	0.252513	0.003029	83.374	338967
China_Tianyuan	Kalmyk_Torgut	Mbuti.DG	0.24586	0.003159	77.834	332929
Czech_EBA_Unetice	Kalmyk_Torgut	Mbuti.DG	0.249175	0.003473	71.751	84437
Early_Xiongnu_SKT007	Kalmyk_Torgut	Mbuti.DG	0.277101	0.003186	86.983	337500
EarlyMed_OLN007	Kalmyk_Torgut	Mbuti.DG	0.275562	0.003136	87.861	270150
EarlyMed_TUK001	Kalmyk_Torgut	Mbuti.DG	0.24763	0.002967	83.454	333679
EarlyMed_TUM001	Kalmyk_Torgut	Mbuti.DG	0.27714	0.003159	87.731	338271
EarlyMed_Turk	Kalmyk_Torgut	Mbuti.DG	0.271268	0.002689	100.864	432104
EarlyMed_Uigur	Kalmyk_Torgut	Mbuti.DG	0.260542	0.002721	95.747	444516
EarlyXiongnu_rest	Kalmyk_Torgut	Mbuti.DG	0.280096	0.00275	101.86	416531
EarlyXiongnu_west	Kalmyk_Torgut	Mbuti.DG	0.261542	0.002766	94.549	413036
EastMongolia_preBA	Kalmyk_Torgut	Mbuti.DG	0.285312	0.003812	74.855	75083
Fofonovo_EN	Kalmyk_Torgut	Mbuti.DG	0.28102	0.003008	93.429	329691
Georgia_Kotias.SG	Kalmyk_Torgut	Mbuti.DG	0.241142	0.002876	83.835	442708
Georgia_Satsurblia.SG	Kalmyk_Torgut	Mbuti.DG	0.239362	0.003119	76.744	264930
Germany_BellBeaker	Kalmyk_Torgut	Mbuti.DG	0.251743	0.002754	91.416	424255
Germany_CordedWare	Kalmyk_Torgut	Mbuti.DG	0.251634	0.002674	94.104	433369
Germany_EBA_Unetice	Kalmyk_Torgut	Mbuti.DG	0.251902	0.002722	92.55	404211
Germany_EN_LBK	Kalmyk_Torgut	Mbuti.DG	0.245379	0.002684	91.413	421772
Germany_EN_LBK_Stuttgart.DG	Kalmyk_Torgut	Mbuti.DG	0.24572	0.002972	82.67	438612
Greece_BA_Mycenaean	Kalmyk_Torgut	Mbuti.DG	0.234674	0.003034	77.34	152393
Greece_Minoan_Lassithi	Kalmyk_Torgut	Mbuti.DG	0.245557	0.002725	90.104	387164
Greece_Minoan_Odigitria	Kalmyk_Torgut	Mbuti.DG	0.246028	0.003271	75.221	99586
Greenland_Saqqaq.SG	Kalmyk_Torgut	Mbuti.DG	0.279852	0.0031	90.284	412864
Hungary_EN_HG_Koros	Kalmyk_Torgut	Mbuti.DG	0.256517	0.002915	87.992	298177
Hungary_IA_Scythian_oAegean.SG	Kalmyk_Torgut	Mbuti.DG	0.247586	0.002913	85.003	302783
Hungary_IA_Scythian.SG	Kalmyk_Torgut	Mbuti.DG	0.253839	0.002879	88.177	342729
Iran_C_SehGabi	Kalmyk_Torgut	Mbuti.DG	0.239922	0.002695	89.024	396647
Iran_C_TepeHissar	Kalmyk_Torgut	Mbuti.DG	0.238929	0.002503	95.464	380949
Iran_GanjDareh_N	Kalmyk_Torgut	Mbuti.DG	0.233208	0.002591	90.014	408769
Iran_HajjiFiruz_N	Kalmyk_Torgut	Mbuti.DG	0.23978	0.00267	89.793	387517
Iran_ShahrISokhta_BA1	Kalmyk_Torgut	Mbuti.DG	0.241239	0.002618	92.134	361087
Israel_Natufian	Kalmyk_Torgut	Mbuti.DG	0.224098	0.003544	63.226	60227
Israel_PPNB	Kalmyk_Torgut	Mbuti.DG	0.23301	0.002942	79.209	280994
Italy_North_Villabruna_HG	Kalmyk_Torgut	Mbuti.DG	0.251433	0.003147	79.904	312927
Japan_Jomon.SG	Kalmyk_Torgut	Mbuti.DG	0.267353	0.003316	80.621	311193
Jordan_EBA	Kalmyk_Torgut	Mbuti.DG	0.236993	0.002594	91.369	337118
Jordan_PPNB	Kalmyk_Torgut	Mbuti.DG	0.237132	0.003027	78.345	134773
Jordan_PPNC	Kalmyk_Torgut	Mbuti.DG	0.236255	0.003463	68.218	121400
Kazakhstan_Berel_Pazyryk	Kalmyk_Torgut	Mbuti.DG	0.270453	0.002957	91.455	397316
Kazakhstan_Botai_Eneolithic	Kalmyk_Torgut	Mbuti.DG	0.26207	0.00283	92.618	358431
Kazakhstan_Central_Saka.SG	Kalmyk_Torgut	Mbuti.DG	0.266005	0.002743	96.991	434326
Kazakhstan_Central_Steppe_EMBA.SG	Kalmyk_Torgut	Mbuti.DG	0.266935	0.002985	89.412	444596
Kazakhstan_Dali_EBA	Kalmyk_Torgut	Mbuti.DG	0.258527	0.003026	85.426	294744
Kazakhstan_Kanai_MBA	Kalmyk_Torgut	Mbuti.DG	0.268836	0.004108	65.435	50593
Kazakhstan_Kangju.SG	Kalmyk_Torgut	Mbuti.DG	0.252951	0.002736	92.457	434662
Kazakhstan_Karakhanid.SG	Kalmyk_Torgut	Mbuti.DG	0.264935	0.003297	80.349	243099
Kazakhstan_Karluk_1.SG	Kalmyk_Torgut	Mbuti.DG	0.263564	0.0031	85.008	414146
Kazakhstan_Karluk_2.SG	Kalmyk_Torgut	Mbuti.DG	0.266691	0.003289	81.09	283608
Kazakhstan_Kimak.SG	Kalmyk_Torgut	Mbuti.DG	0.26903	0.003803	70.734	81028
Kazakhstan_Maitan_MLBA_Alakul	Kalmyk_Torgut	Mbuti.DG	0.251261	0.002628	95.594	419720
Kazakhstan_MLBA_Aktogai	Kalmyk_Torgut	Mbuti.DG	0.251291	0.002622	95.829	387659
Kazakhstan_MLBA_Dali	Kalmyk_Torgut	Mbuti.DG	0.254187	0.00282	90.131	355514
Kazakhstan_MLBA_Kairan	Kalmyk_Torgut	Mbuti.DG	0.252215	0.00266	94.816	380798
Kazakhstan_MLBA_KazakhMys	Kalmyk_Torgut	Mbuti.DG	0.251298	0.002713	92.641	364088
Kazakhstan_MLBA_OyDzhaylau	Kalmyk_Torgut	Mbuti.DG	0.251707	0.002758	91.25	386327
Kazakhstan_Nomad_HP.SG	Kalmyk_Torgut	Mbuti.DG	0.281521	0.002999	93.873	428083
Kazakhstan_Nomad_IA.SG	Kalmyk_Torgut	Mbuti.DG	0.258748	0.002903	89.135	339160
Kazakhstan_Sarmatian.SG	Kalmyk_Torgut	Mbuti.DG	0.254549	0.002866	88.822	338003
Kazakhstan_TianShan_Saka.SG	Kalmyk_Torgut	Mbuti.DG	0.264821	0.004871	54.371	28218
Kazakhstan_Wusun.SG	Kalmyk_Torgut	Mbuti.DG	0.254595	0.002877	88.48	404131
Kazakhstan_ZevakinoChilikta_IA_2.SG	Kalmyk_Torgut	Mbuti.DG	0.272116	0.003436	79.203	116071
Kazakhstan_Zevakinskiy_LBA	Kalmyk_Torgut	Mbuti.DG	0.258425	0.002677	96.549	397157
Khovsgol_LBA	Kalmyk_Torgut	Mbuti.DG	0.277777	0.002797	99.322	429842
Kyrgyzstan_TianShan_Hun.SG	Kalmyk_Torgut	Mbuti.DG	0.260446	0.002664	97.753	451682
Kyrgyzstan_TianShan_Saka.SG	Kalmyk_Torgut	Mbuti.DG	0.257871	0.002757	93.548	436327
LateMed_Khitan	Kalmyk_Torgut	Mbuti.DG	0.282891	0.002956	95.711	368198
LateMed_Mongol	Kalmyk_Torgut	Mbuti.DG	0.279216	0.002728	102.34	453634
LateMed_SHU002	Kalmyk_Torgut	Mbuti.DG	0.277762	0.002945	94.307	347268
LateXiongnu	Kalmyk_Torgut	Mbuti.DG	0.279378	0.002759	101.249	446765
LateXiongnu_han	Kalmyk_Torgut	Mbuti.DG	0.281616	0.00281	100.23	437633
LateXiongnu_sarmatian	Kalmyk_Torgut	Mbuti.DG	0.25505	0.002596	98.257	441259
LateXiongnu_TAK001	Kalmyk_Torgut	Mbuti.DG	0.276289	0.003154	87.604	261514
LateXiongnu_TUK002	Kalmyk_Torgut	Mbuti.DG	0.275358	0.00316	87.151	365839
Lebanon_MBA.SG	Kalmyk_Torgut	Mbuti.DG	0.237941	0.002593	91.78	431837
Luxembourg_Loschbour.DG	Kalmyk_Torgut	Mbuti.DG	0.256506	0.003109	82.501	441488
MLBA_ARS017	Kalmyk_Torgut	Mbuti.DG	0.282592	0.003046	92.771	285289
MLBA_KHU001	Kalmyk_Torgut	Mbuti.DG	0.282533	0.003424	82.523	152484
MLBA_TSI001	Kalmyk_Torgut	Mbuti.DG	0.28508	0.003718	76.668	79655
MLBA_UAA001	Kalmyk_Torgut	Mbuti.DG	0.267621	0.003065	87.313	226728
MLBA_ULZ001	Kalmyk_Torgut	Mbuti.DG	0.263444	0.00293	89.928	331594
MLBA_UUS001	Kalmyk_Torgut	Mbuti.DG	0.268335	0.003156	85.021	197069
Mongolia_Xiongnu.SG	Kalmyk_Torgut	Mbuti.DG	0.276119	0.002805	98.433	445711
Nepal_Chokhopani_2800BP.SG	Kalmyk_Torgut	Mbuti.DG	0.275856	0.003054	90.33	436482
Pakistan_Katelai_IA	Kalmyk_Torgut	Mbuti.DG	0.246017	0.002666	92.291	393457
Pakistan_Loebanr_IA	Kalmyk_Torgut	Mbuti.DG	0.245567	0.00253	97.072	438888
Poland_GlobularAmphora	Kalmyk_Torgut	Mbuti.DG	0.249323	0.002776	89.822	289057
Russia_Afanasievo	Kalmyk_Torgut	Mbuti.DG	0.252795	0.002621	96.438	441176
Russia_AfontovaGora2.SG	Kalmyk_Torgut	Mbuti.DG	0.255311	0.004517	56.523	31616
Russia_AfontovaGora3	Kalmyk_Torgut	Mbuti.DG	0.249401	0.003667	68.012	97717
Russia_Alan.SG	Kalmyk_Torgut	Mbuti.DG	0.250061	0.002732	91.53	443960
Russia_BA_Okunevo.SG	Kalmyk_Torgut	Mbuti.DG	0.266347	0.002753	96.757	447480
Russia_DevilsCave_N.SG	Kalmyk_Torgut	Mbuti.DG	0.284472	0.002927	97.173	443442
Russia_EBA_o1.SG	Kalmyk_Torgut	Mbuti.DG	0.248128	0.003542	70.061	85131
Russia_IA	Kalmyk_Torgut	Mbuti.DG	0.267219	0.002832	94.368	432937
Russia_Kalmykia_EBA_Yamnaya.SG	Kalmyk_Torgut	Mbuti.DG	0.251025	0.002651	94.686	423224
Russia_Karasuk	Kalmyk_Torgut	Mbuti.DG	0.264926	0.002722	97.345	447982
Russia_Karelia_HG	Kalmyk_Torgut	Mbuti.DG	0.257923	0.002999	86.012	386884
Russia_Kolyma_M.SG	Kalmyk_Torgut	Mbuti.DG	0.273826	0.003075	89.047	443217
Russia_Kurma_EBA.SG	Kalmyk_Torgut	Mbuti.DG	0.2801	0.003112	90.021	292230
Russia_LBA.SG	Kalmyk_Torgut	Mbuti.DG	0.270086	0.003614	74.725	88317
Russia_Lokomotiv_Eneolithic.SG	Kalmyk_Torgut	Mbuti.DG	0.281935	0.002939	95.914	393206
Russia_MA1_HG.SG	Kalmyk_Torgut	Mbuti.DG	0.250547	0.003216	77.907	309355
Russia_MBA_Poltavka	Kalmyk_Torgut	Mbuti.DG	0.251751	0.002694	93.448	431533
Russia_Mezhovskaya.SG	Kalmyk_Torgut	Mbuti.DG	0.259244	0.003037	85.363	400326
Russia_MLBA_Krasnoyarsk	Kalmyk_Torgut	Mbuti.DG	0.253311	0.002646	95.74	423227
Russia_MLBA_Sintashta	Kalmyk_Torgut	Mbuti.DG	0.251888	0.002602	96.82	443937
Russia_Petrovka	Kalmyk_Torgut	Mbuti.DG	0.249181	0.003258	76.491	120744
Russia_Potapovka	Kalmyk_Torgut	Mbuti.DG	0.252438	0.002778	90.874	368093
Russia_Samara_EBA_Yamnaya	Kalmyk_Torgut	Mbuti.DG	0.252518	0.002678	94.295	440329
Russia_Samara_HG	Kalmyk_Torgut	Mbuti.DG	0.250284	0.003337	74.999	174384
Russia_Sarmatian.SG	Kalmyk_Torgut	Mbuti.DG	0.255072	0.00277	92.089	383937
Russia_Shamanka_EBA.SG	Kalmyk_Torgut	Mbuti.DG	0.278818	0.002874	97.009	405301
Russia_Shamanka_Eneolithic.SG	Kalmyk_Torgut	Mbuti.DG	0.282078	0.002786	101.245	446751
Russia_Sidelkino_HG.SG	Kalmyk_Torgut	Mbuti.DG	0.253235	0.003003	84.315	375968
Russia_Sosnoviy_HG	Kalmyk_Torgut	Mbuti.DG	0.261608	0.00323	81.001	236209
Russia_Srubnaya	Kalmyk_Torgut	Mbuti.DG	0.251826	0.002616	96.272	437545
Russia_Srubnaya_Scy_Sarma	Kalmyk_Torgut	Mbuti.DG	0.249886	0.006348	39.364	13176
Russia_Tagar.SG	Kalmyk_Torgut	Mbuti.DG	0.25761	0.002734	94.241	445679
Russia_Tuva_IA_AldyBel	Kalmyk_Torgut	Mbuti.DG	0.264482	0.003021	87.543	315690
Russia_Tyumen_HG	Kalmyk_Torgut	Mbuti.DG	0.259193	0.002971	87.245	306143
Russia_Ural_EarlySarmatian	Kalmyk_Torgut	Mbuti.DG	0.252203	0.002886	87.378	276805
Russia_Ust_Ishim_HG.DG	Kalmyk_Torgut	Mbuti.DG	0.226802	0.002992	75.811	444539
Russia_UstBelaya_Angara.SG	Kalmyk_Torgut	Mbuti.DG	0.281961	0.003012	93.623	362699
Russia_UstBelaya_EBA.SG	Kalmyk_Torgut	Mbuti.DG	0.283851	0.003525	80.525	149427
Russia_UstBelaya_MED.SG	Kalmyk_Torgut	Mbuti.DG	0.277229	0.005186	53.457	27104
Russia_UstIda_EBA.SG	Kalmyk_Torgut	Mbuti.DG	0.278696	0.00301	92.586	334213
Russia_UstIda_LN.SG	Kalmyk_Torgut	Mbuti.DG	0.27471	0.002989	91.899	408722
Spain_C	Kalmyk_Torgut	Mbuti.DG	0.248456	0.002663	93.314	408443
Spain_ElMiron	Kalmyk_Torgut	Mbuti.DG	0.244351	0.003301	74.018	232634
Spain_EN	Kalmyk_Torgut	Mbuti.DG	0.24742	0.002683	92.231	392145
Spain_HG	Kalmyk_Torgut	Mbuti.DG	0.252375	0.003021	83.542	382879
Spain_MLN	Kalmyk_Torgut	Mbuti.DG	0.249064	0.002747	90.68	371813
Sweden_Motala_HG	Kalmyk_Torgut	Mbuti.DG	0.256059	0.002815	90.978	396643
Switzerland_Bichon.SG	Kalmyk_Torgut	Mbuti.DG	0.25306	0.003072	82.38	440432
Tajikistan_BA_DashtiKozy	Kalmyk_Torgut	Mbuti.DG	0.250516	0.002768	90.492	373425
Tajikistan_C_Sarazm	Kalmyk_Torgut	Mbuti.DG	0.243498	0.002838	85.808	334495
Turkey_AssyrianColonyPeriod.SG	Kalmyk_Torgut	Mbuti.DG	0.244977	0.002834	86.444	286068
Turkey_Boncuklu_N.SG	Kalmyk_Torgut	Mbuti.DG	0.244436	0.002899	84.321	378521
Turkey_EBA	Kalmyk_Torgut	Mbuti.DG	0.244889	0.002727	89.786	399125
Turkey_EBA_II.SG	Kalmyk_Torgut	Mbuti.DG	0.242261	0.002734	88.607	394989
Turkey_Hellenistic_EastMed	Kalmyk_Torgut	Mbuti.DG	0.253164	0.003208	78.923	197536
Turkey_Hellenistic_WestMed	Kalmyk_Torgut	Mbuti.DG	0.247654	0.004511	54.901	36933
Turkey_N	Kalmyk_Torgut	Mbuti.DG	0.244751	0.00258	94.851	446426
Turkey_OldHittitePeriod.SG	Kalmyk_Torgut	Mbuti.DG	0.245943	0.002876	85.526	400712
Turkey_TepecikCiftlik_N.SG	Kalmyk_Torgut	Mbuti.DG	0.242208	0.002861	84.673	223857
Turkmenistan_BA_Gonur_3	Kalmyk_Torgut	Mbuti.DG	0.250474	0.00429	58.381	41596
Turkmenistan_C_Geoksyur	Kalmyk_Torgut	Mbuti.DG	0.2411	0.002576	93.582	394243
Turkmenistan_C_Namazga.SG	Kalmyk_Torgut	Mbuti.DG	0.242896	0.002841	85.49	317054
Turkmenistan_C_Parkhai	Kalmyk_Torgut	Mbuti.DG	0.237372	0.00253	93.805	383872
Turkmenistan_C_TepeAnau	Kalmyk_Torgut	Mbuti.DG	0.238919	0.002634	90.692	357554
Turkmenistan_Gonur_BA_1	Kalmyk_Torgut	Mbuti.DG	0.241837	0.002566	94.263	355609
Turkmenistan_IA.SG	Kalmyk_Torgut	Mbuti.DG	0.249691	0.003031	82.388	371518
Ukraine_EBA_GlobularAmphora	Kalmyk_Torgut	Mbuti.DG	0.246736	0.00286	86.277	347231
Ukraine_GlobularAmphora	Kalmyk_Torgut	Mbuti.DG	0.246762	0.002738	90.114	379413
Ulaanzuukh_SlabGrave	Kalmyk_Torgut	Mbuti.DG	0.284342	0.002798	101.616	434108
USA_Anzick_realigned.SG	Kalmyk_Torgut	Mbuti.DG	0.271317	0.003151	86.109	436843
USA_WA_Kennewick.SG	Kalmyk_Torgut	Mbuti.DG	0.274258	0.003442	79.68	192319
Uzbekistan_Bustan_BA	Kalmyk_Torgut	Mbuti.DG	0.244206	0.002693	90.682	335252
Uzbekistan_Dzharkutan_BA_1	Kalmyk_Torgut	Mbuti.DG	0.242544	0.00259	93.651	398578
Uzbekistan_Dzharkutan_BA_2	Kalmyk_Torgut	Mbuti.DG	0.247964	0.002854	86.88	378231
Uzbekistan_Dzharkutan_BA_3	Kalmyk_Torgut	Mbuti.DG	0.241334	0.003054	79.019	252679
Uzbekistan_Kashkarchi_BA	Kalmyk_Torgut	Mbuti.DG	0.251501	0.002818	89.242	292526
Uzbekistan_SappaliTepe_BA	Kalmyk_Torgut	Mbuti.DG	0.24008	0.002571	93.365	437975

[truncated: 6 more sheets: Kalmyk_Xinjiang, Mongol_Derbet, Mongol_Torgut, Mongol_Tsaatan, Sart-Kalmak, Tuvan_Tozhu]
